# Supplementary material for: Ethyl 2-(4-meth­oxy­phen­yl)-1-[3-(2-oxopyrrolidin-1-yl)prop­yl]-1H-benzimidazole-5-carboxyl­ate
Source: Acta Crystallogr Sect E Struct Rep Online. 2012 Jan 7;68(Pt 2):o308–9. doi: 10.1107/S1600536811055966 (PMC3275001; doi:10.1107/S1600536811055966)
Supplement: Supplementary file 1 [file e-68-0o308-sup1.cif]

##############################################################################
#                                                                            #
# This CIF contains the data in a paper accepted for publication in          #
# Acta Crystallographica Section E. It conforms to the requirements of       #
# Notes for Authors for Acta Crystallographica Section E, and has been       #
# peer reviewed under the auspices of the IUCr Commission on Journals.       #
#                                                                            #
# Full details of the Crystallographic Information File format               #
# are given in the paper "The Crystallographic Information File (CIF):       #
# a New Standard Archive File for Crystallography" by S. R. Hall, F. H.      #
# Allen and I. D. Brown [Acta Cryst. (1991), A47, 655-685].                  #
#                                                                            #
# The current version of the core CIF dictionary is obtainable from          #
# ftp://ftp.iucr.org/pub/cif_core.dic.                                       #
#                                                                            #
# Software is freely available for graphical display of the structure(s)     #
# in this CIF. For information consult the CIF software page                 #
# http://www.iucr.org/resources/cif/software.                                #
#                                                                            #
# This file may be used for bona fide research purposes within the           #
# scientific community so long as proper attribution is given to the journal # 
# article from which it was obtained.                                        #
#                                                                            #
##############################################################################
data_global
_audit_creation_method     'form.cif (version 2.0)'
_journal_data_validation_number     ?
_journal_date_recd_electronic     2011-12-22
_journal_date_accepted     2011-12-28
_journal_name_full     'Acta Crystallographica, Section E'
_journal_year     2012
_journal_volume     68
_journal_issue      2
_journal_page_first     o308
_journal_page_last     o309
_journal_paper_category     QO
_journal_paper_doi     10.1107/S1600536811055966
_journal_coeditor_code     HB6575
_publ_contact_author_name     'Ibrahim Abdul Razak'
_publ_contact_author_address
;
      School of Physics
      Universiti Sains Malaysia
      11800 USM, Penang
      MALAYSIA
;
_publ_contact_author_email     'arazaki@usm.my'
_publ_contact_author_fax     '604 6579150'
_publ_contact_author_phone     '604 6533438'
_publ_section_title
;\
Ethyl
2-(4-methoxyphenyl)-1-[3-(2-oxopyrrolidin-1-yl)propyl]-1<i>H</i>-\
benzimidazole-5-carboxylate
;
loop_
    _publ_author_name
    _publ_author_footnote
    _publ_author_address
    'Yeong Keng Yoon' ?
;
      Institute for Research in Molecular Medicine
      Universiti Sains Malaysia
      Minden 11800
      Penang, Malaysia
;
    'Mohamed Ashraf Ali' ?
;
      Institute for Research in Molecular Medicine
      Universiti Sains Malaysia
      Minden 11800
      Penang, Malaysia
;
    'Tan Soo Choon' ?
;
      Institute for Research in Molecular Medicine
      Universiti Sains Malaysia
      Minden 11800
      Penang, Malaysia
;
    'Safra Izuani Jama Asik' ?
;
      School of Physics
      Universiti Sains Malaysia
      11800 USM, Penang
      Malaysia
;
    'Ibrahim Abdul Razak'
;
      Thomson Reuters ResearcherID: A-5599-2009.
;
;
      School of Physics
      Universiti Sains Malaysia
      11800 USM, Penang
      Malaysia
;
_publ_section_synopsis     .
data_I
_audit_creation_method     SHELXL-97
_chemical_name_systematic
;
Ethyl 2-(4-methoxyphenyl)-1-[3-(2-oxopyrrolidin-1-yl)propyl]-1<i>H</i>-
benzimidazole-5-carboxylate
;
_chemical_name_common     ?
_chemical_formula_moiety     'C24 H27 N3 O4'
_chemical_formula_sum     'C24 H27 N3 O4'
_chemical_formula_iupac     'C24 H27 N3 O4'
_chemical_formula_weight     421.49
_chemical_melting_point     ?
_symmetry_cell_setting     triclinic
_symmetry_space_group_name_H-M     'P -1'
_symmetry_space_group_name_Hall     '-P 1'
loop_
    _symmetry_equiv_pos_as_xyz
    'x, y, z'
    '-x, -y, -z'
_cell_length_a     10.7455(3)
_cell_length_b     12.2235(3)
_cell_length_c     16.1967(4)
_cell_angle_alpha     86.1620(10)
_cell_angle_beta     80.9170(10)
_cell_angle_gamma     88.2750(10)
_cell_volume     2095.60(9)
_cell_formula_units_Z     4
_cell_measurement_reflns_used     9863
_cell_measurement_theta_min     2.52
_cell_measurement_theta_max     32.78
_cell_measurement_temperature     100.0(10)
_exptl_crystal_description     'plate'
_exptl_crystal_colour     'yellow'
_exptl_crystal_size_max     0.74
_exptl_crystal_size_mid     0.43
_exptl_crystal_size_min     0.14
_exptl_crystal_density_diffrn     1.336
_exptl_crystal_density_meas     ?
_exptl_crystal_density_method     'not measured'
_exptl_crystal_F_000     896
_exptl_absorpt_coefficient_mu     0.092
_exptl_absorpt_correction_type     multi-scan
_exptl_absorpt_process_details     '(<i>SADABS</i>; Bruker, 2009)'
_exptl_absorpt_correction_T_min     0.9353
_exptl_absorpt_correction_T_max     0.9872
_exptl_special_details
;
The crystal was placed in the cold stream of an Oxford Cryosystems
Cobra open-flow nitrogen cryostat (Cosier & Glazer, 1986) operating
at 100.0 (1) K.
;
_diffrn_ambient_temperature     100
_diffrn_radiation_type     MoK\a
_diffrn_radiation_wavelength     0.71073
_diffrn_radiation_source     'fine-focus sealed tube'
_diffrn_radiation_monochromator     graphite
_diffrn_measurement_device_type     'Bruker SMART APEXII CCD'
_diffrn_measurement_method     '\f and \w scans'
_diffrn_detector_area_resol_mean     ?
_diffrn_reflns_number     47137
_diffrn_reflns_av_R_equivalents     0.0263
_diffrn_reflns_av_sigmaI/netI     0.0239
_diffrn_reflns_theta_min     1.28
_diffrn_reflns_theta_max     29.00
_diffrn_reflns_theta_full     29.00
_diffrn_measured_fraction_theta_max     0.998
_diffrn_measured_fraction_theta_full     0.998
_diffrn_reflns_limit_h_min     -14
_diffrn_reflns_limit_h_max     14
_diffrn_reflns_limit_k_min     -16
_diffrn_reflns_limit_k_max     16
_diffrn_reflns_limit_l_min     -22
_diffrn_reflns_limit_l_max     22
_diffrn_standards_number     0
_diffrn_standards_interval_count     .
_diffrn_standards_interval_time     .
_diffrn_standards_decay_%     ?
_refine_special_details
;
 Refinement of F^2^ against ALL reflections.  The weighted R-factor wR and
 goodness of fit S are based on F^2^, conventional R-factors R are based
 on F, with F set to zero for negative F^2^. The threshold expression of
 F^2^ > 2sigma(F^2^) is used only for calculating R-factors(gt) etc. and is
 not relevant to the choice of reflections for refinement.  R-factors based
 on F^2^ are statistically about twice as large as those based on F, and R-
 factors based on ALL data will be even larger.
;
_reflns_number_total     11119
_reflns_number_gt     9491
_reflns_threshold_expression     I>2\s(I)
_refine_ls_structure_factor_coef     Fsqd
_refine_ls_matrix_type     full
_refine_ls_R_factor_all     0.0523
_refine_ls_R_factor_gt     0.0443
_refine_ls_wR_factor_gt     0.1252
_refine_ls_wR_factor_ref     0.1329
_refine_ls_goodness_of_fit_ref     1.017
_refine_ls_restrained_S_all     1.017
_refine_ls_number_reflns     11119
_refine_ls_number_parameters     573
_refine_ls_number_restraints     0
_refine_ls_hydrogen_treatment     constr
_refine_ls_weighting_scheme     calc
_refine_ls_weighting_details
         'calc w=1/[\s^2^(Fo^2^)+(0.0777P)^2^+0.7090P] where P=(Fo^2^+2Fc^2^)/3'
_atom_sites_solution_hydrogens     geom
_atom_sites_solution_primary     direct
_atom_sites_solution_secondary     difmap
_refine_ls_shift/su_max     ?
_refine_ls_shift/su_max_lt     0.001
_refine_ls_shift/su_mean     0.000
_refine_diff_density_max     0.458
_refine_diff_density_min     -0.271
_refine_ls_extinction_method     none
_refine_ls_extinction_coef     ?
loop_
    _atom_type_symbol
    _atom_type_description
    _atom_type_scat_dispersion_real
    _atom_type_scat_dispersion_imag
    _atom_type_scat_source
    'C' 'C' 0.0033 0.0016
                         'International Tables Vol C Tables 4.2.6.8 and 6.1.1.4'
    'H' 'H' 0.0000 0.0000
                         'International Tables Vol C Tables 4.2.6.8 and 6.1.1.4'
    'N' 'N' 0.0061 0.0033
                         'International Tables Vol C Tables 4.2.6.8 and 6.1.1.4'
    'O' 'O' 0.0106 0.0060
                         'International Tables Vol C Tables 4.2.6.8 and 6.1.1.4'
_computing_data_collection     'APEX2 (Bruker, 2009)'
_computing_cell_refinement     'SAINT (Bruker, 2009)'
_computing_data_reduction     'SAINT (Bruker, 2009)'
_computing_structure_solution     'SHELXTL (Sheldrick, 2008)'
_computing_structure_refinement     'SHELXTL (Sheldrick, 2008)'
_computing_molecular_graphics     'SHELXTL (Sheldrick, 2008)'
_computing_publication_material
;
SHELXTL (Sheldrick, 2008) and PLATON (Spek, 2009)
;
loop_
    _atom_site_type_symbol
    _atom_site_label
    _atom_site_fract_x
    _atom_site_fract_y
    _atom_site_fract_z
    _atom_site_U_iso_or_equiv
    _atom_site_adp_type
    _atom_site_calc_flag
    _atom_site_refinement_flags
    _atom_site_occupancy
    _atom_site_symmetry_multiplicity
    _atom_site_disorder_assembly
    _atom_site_disorder_group
    O O1A 0.43138(8) 0.57270(7) 0.36306(6) 0.0251(2) Uani d . 1 1 . .
    O O2A 0.55442(8) 0.43980(7) 0.41340(6) 0.02447(19) Uani d . 1 1 . .
    O O3A -0.31842(9) 0.15173(7) 0.21854(6) 0.02455(19) Uani d . 1 1 . .
    O O4A 0.02719(8) -0.37276(7) 0.40345(6) 0.02395(19) Uani d . 1 1 . .
    N N1A 0.27573(9) 0.09583(8) 0.39577(6) 0.01564(19) Uani d . 1 1 . .
    N N2A 0.09660(8) 0.16243(7) 0.35276(6) 0.01339(18) Uani d . 1 1 . .
    N N3A -0.30856(9) 0.11955(8) 0.35853(6) 0.01669(19) Uani d . 1 1 . .
    C C1A 0.28242(10) 0.20905(9) 0.38208(7) 0.0144(2) Uani d . 1 1 . .
    C C2A 0.37755(10) 0.28003(9) 0.39205(7) 0.0164(2) Uani d . 1 1 . .
    H H2AA 0.4525 0.2530 0.4112 0.020 Uiso calc R 1 1 . .
    C C3A 0.35928(10) 0.39193(9) 0.37303(7) 0.0157(2) Uani d . 1 1 . .
    C C4A 0.24819(10) 0.43191(9) 0.34413(7) 0.0159(2) Uani d . 1 1 . .
    H H4AA 0.2390 0.5083 0.3308 0.019 Uiso calc R 1 1 . .
    C C5A 0.15220(10) 0.36284(9) 0.33465(7) 0.0149(2) Uani d . 1 1 . .
    H H5AA 0.0773 0.3899 0.3155 0.018 Uiso calc R 1 1 . .
    C C6A 0.17139(10) 0.25157(9) 0.35475(7) 0.0134(2) Uani d . 1 1 . .
    C C7A 0.16384(10) 0.07135(9) 0.37803(7) 0.0144(2) Uani d . 1 1 . .
    C C8A 0.11945(10) -0.04209(9) 0.38429(7) 0.0150(2) Uani d . 1 1 . .
    C C9A -0.00483(10) -0.07252(9) 0.41281(7) 0.0165(2) Uani d . 1 1 . .
    H H9AA -0.0670 -0.0172 0.4273 0.020 Uiso calc R 1 1 . .
    C C10A -0.04016(11) -0.18211(9) 0.42064(7) 0.0169(2) Uani d . 1 1 . .
    H H10A -0.1252 -0.2009 0.4405 0.020 Uiso calc R 1 1 . .
    C C11A 0.05013(11) -0.26363(9) 0.39907(7) 0.0174(2) Uani d . 1 1 . .
    C C12A 0.17569(11) -0.23495(10) 0.37145(8) 0.0207(2) Uani d . 1 1 . .
    H H12A 0.2378 -0.2905 0.3575 0.025 Uiso calc R 1 1 . .
    C C13A 0.20951(11) -0.12620(9) 0.36439(8) 0.0186(2) Uani d . 1 1 . .
    H H13A 0.2951 -0.1078 0.3458 0.022 Uiso calc R 1 1 . .
    C C14A 0.45920(11) 0.46763(9) 0.38589(8) 0.0184(2) Uani d . 1 1 . .
    C C15A 0.52194(12) 0.65402(10) 0.37453(9) 0.0266(3) Uani d . 1 1 . .
    H H15A 0.5595 0.6327 0.4254 0.032 Uiso calc R 1 1 . .
    H H15B 0.4785 0.7260 0.3825 0.032 Uiso calc R 1 1 . .
    C C16A 0.62410(13) 0.66355(11) 0.29988(9) 0.0290(3) Uani d . 1 1 . .
    H H16A 0.6802 0.7230 0.3064 0.043 Uiso calc R 1 1 . .
    H H16B 0.5863 0.6794 0.2490 0.043 Uiso calc R 1 1 . .
    H H16C 0.6725 0.5944 0.2954 0.043 Uiso calc R 1 1 . .
    C C17A -0.02866(10) 0.17174(9) 0.32769(7) 0.0142(2) Uani d . 1 1 . .
    H H17A -0.0535 0.0991 0.3129 0.017 Uiso calc R 1 1 . .
    H H17B -0.0257 0.2228 0.2774 0.017 Uiso calc R 1 1 . .
    C C18A -0.12686(10) 0.21337(9) 0.39798(7) 0.0153(2) Uani d . 1 1 . .
    H H18A -0.1299 0.1619 0.4481 0.018 Uiso calc R 1 1 . .
    H H18B -0.1012 0.2856 0.4130 0.018 Uiso calc R 1 1 . .
    C C19A -0.25791(10) 0.22453(9) 0.37307(8) 0.0168(2) Uani d . 1 1 . .
    H H19A -0.3158 0.2593 0.4180 0.020 Uiso calc R 1 1 . .
    H H19B -0.2539 0.2733 0.3214 0.020 Uiso calc R 1 1 . .
    C C20A -0.35991(13) 0.04285(10) 0.42742(8) 0.0249(3) Uani d . 1 1 . .
    H H20A -0.4395 0.0717 0.4586 0.030 Uiso calc R 1 1 . .
    H H20B -0.2989 0.0268 0.4667 0.030 Uiso calc R 1 1 . .
    C C21A -0.38274(14) -0.05892(10) 0.38240(8) 0.0273(3) Uani d . 1 1 . .
    H H21A -0.3070 -0.1076 0.3755 0.033 Uiso calc R 1 1 . .
    H H21B -0.4549 -0.1007 0.4134 0.033 Uiso calc R 1 1 . .
    C C22A -0.41136(12) -0.01174(10) 0.29818(8) 0.0224(2) Uani d . 1 1 . .
    H H22A -0.5030 0.0015 0.2998 0.027 Uiso calc R 1 1 . .
    H H22B -0.3806 -0.0617 0.2534 0.027 Uiso calc R 1 1 . .
    C C23A -0.34068(10) 0.09538(9) 0.28431(8) 0.0170(2) Uani d . 1 1 . .
    C C24A -0.09938(12) -0.40763(10) 0.43130(8) 0.0243(3) Uani d . 1 1 . .
    H H24A -0.1026 -0.4875 0.4300 0.037 Uiso calc R 1 1 . .
    H H24B -0.1550 -0.3729 0.3943 0.037 Uiso calc R 1 1 . .
    H H24C -0.1271 -0.3863 0.4887 0.037 Uiso calc R 1 1 . .
    O O1B 0.11742(8) 0.00048(7) 0.14833(6) 0.02285(19) Uani d . 1 1 . .
    O O2B 0.00913(9) 0.12746(7) 0.07933(6) 0.0249(2) Uani d . 1 1 . .
    O O3B 0.89232(9) 0.42845(7) 0.26430(6) 0.02442(19) Uani d . 1 1 . .
    O O4B 0.52357(8) 0.94651(7) 0.10398(6) 0.02073(18) Uani d . 1 1 . .
    N N1B 0.26036(9) 0.47944(7) 0.11609(6) 0.01480(18) Uani d . 1 1 . .
    N N2B 0.44823(8) 0.41675(7) 0.14796(6) 0.01313(18) Uani d . 1 1 . .
    N N3B 0.85576(9) 0.46961(8) 0.12995(6) 0.01700(19) Uani d . 1 1 A .
    C C1B 0.25893(10) 0.36593(9) 0.12809(7) 0.0135(2) Uani d . 1 1 . .
    C C2B 0.16548(10) 0.29273(9) 0.11952(7) 0.0143(2) Uani d . 1 1 . .
    H H2BA 0.0873 0.3181 0.1042 0.017 Uiso calc R 1 1 . .
    C C3B 0.19026(10) 0.18126(9) 0.13407(7) 0.0144(2) Uani d . 1 1 . .
    C C4B 0.30537(10) 0.14328(9) 0.15872(7) 0.0150(2) Uani d . 1 1 . .
    H H4BA 0.3179 0.0670 0.1707 0.018 Uiso calc R 1 1 . .
    C C5B 0.40013(10) 0.21455(9) 0.16585(7) 0.0148(2) Uani d . 1 1 . .
    H H5BA 0.4780 0.1891 0.1815 0.018 Uiso calc R 1 1 . .
    C C6B 0.37524(10) 0.32567(9) 0.14884(7) 0.0130(2) Uani d . 1 1 . .
    C C7B 0.37424(10) 0.50635(9) 0.12798(7) 0.0137(2) Uani d . 1 1 . .
    C C8B 0.41785(10) 0.61994(9) 0.12023(7) 0.0141(2) Uani d . 1 1 . .
    C C9B 0.53045(10) 0.65103(9) 0.07059(7) 0.0154(2) Uani d . 1 1 . .
    H H9BA 0.5820 0.5969 0.0416 0.018 Uiso calc R 1 1 . .
    C C10B 0.56981(10) 0.75954(9) 0.06227(7) 0.0156(2) Uani d . 1 1 . .
    H H10B 0.6469 0.7791 0.0279 0.019 Uiso calc R 1 1 . .
    C C11B 0.49422(11) 0.83879(9) 0.10526(7) 0.0161(2) Uani d . 1 1 . .
    C C12B 0.37896(11) 0.80928(9) 0.15378(8) 0.0208(2) Uani d . 1 1 . .
    H H12B 0.3266 0.8636 0.1820 0.025 Uiso calc R 1 1 . .
    C C13B 0.34122(11) 0.70155(9) 0.16080(8) 0.0192(2) Uani d . 1 1 . .
    H H13B 0.2626 0.6825 0.1934 0.023 Uiso calc R 1 1 . .
    C C14B 0.09513(11) 0.10324(9) 0.11753(7) 0.0166(2) Uani d . 1 1 . .
    C C15B 0.03339(12) -0.08339(10) 0.13095(9) 0.0244(3) Uani d . 1 1 . .
    H H15C 0.0753 -0.1563 0.1352 0.029 Uiso calc R 1 1 . .
    H H15D 0.0149 -0.0700 0.0731 0.029 Uiso calc R 1 1 . .
    C C16B -0.08748(13) -0.08261(11) 0.19151(9) 0.0287(3) Uani d . 1 1 . .
    H H16D -0.1410 -0.1416 0.1802 0.043 Uiso calc R 1 1 . .
    H H16E -0.1314 -0.0119 0.1850 0.043 Uiso calc R 1 1 . .
    H H16F -0.0690 -0.0938 0.2489 0.043 Uiso calc R 1 1 . .
    C C17B 0.57713(10) 0.41302(9) 0.16718(7) 0.0143(2) Uani d . 1 1 . .
    H H17C 0.5806 0.3642 0.2181 0.017 Uiso calc R 1 1 . .
    H H17D 0.6005 0.4874 0.1791 0.017 Uiso calc R 1 1 . .
    C C18B 0.67204(10) 0.37172(9) 0.09507(7) 0.0149(2) Uani d . 1 1 . .
    H H18C 0.6703 0.4219 0.0447 0.018 Uiso calc R 1 1 . .
    H H18D 0.6469 0.2984 0.0819 0.018 Uiso calc R 1 1 . .
    C C19B 0.80624(10) 0.36410(9) 0.11548(7) 0.0162(2) Uani d . 1 1 . .
    H H19C 0.8075 0.3142 0.1661 0.019 Uiso calc R 1 1 . .
    H H19D 0.8623 0.3316 0.0685 0.019 Uiso calc R 1 1 . .
    C C20B 0.86896(11) 0.56181(10) 0.06720(8) 0.0199(2) Uani d . 1 1 . .
    H H20C 0.7880 0.6024 0.0663 0.024 Uiso calc PR 0.711(6) 1 A 1
    H H20D 0.9005 0.5372 0.0106 0.024 Uiso calc PR 0.711(6) 1 A 1
    H H20E 0.7929 0.5723 0.0433 0.024 Uiso d PR 0.289(6) 1 A 2
    H H20F 0.9370 0.5472 0.0230 0.024 Uiso d PR 0.289(6) 1 A 2
    C C21B 0.9682(2) 0.63305(15) 0.09897(11) 0.0199(5) Uani d P 0.711(6) 1 A 1
    H H21C 1.0547 0.6143 0.0720 0.024 Uiso calc PR 0.711(6) 1 A 1
    H H21D 0.9514 0.7122 0.0870 0.024 Uiso calc PR 0.711(6) 1 A 1
    C C21X 0.8945(5) 0.6602(4) 0.1078(3) 0.0220(13) Uani d P 0.289(6) 1 A 2
    H H21E 0.8165 0.7037 0.1245 0.026 Uiso calc PR 0.289(6) 1 A 2
    H H21F 0.9569 0.7070 0.0711 0.026 Uiso calc PR 0.289(6) 1 A 2
    C C22B 0.95215(12) 0.60541(10) 0.19016(8) 0.0227(2) Uani d . 1 1 . .
    H H22C 0.8937 0.6584 0.2208 0.027 Uiso calc PR 0.711(6) 1 A 1
    H H22D 1.0341 0.6058 0.2107 0.027 Uiso calc PR 0.711(6) 1 A 1
    H H22E 1.0426 0.6022 0.1796 0.027 Uiso d PR 0.289(6) 1 A 2
    H H22F 0.9250 0.6462 0.2386 0.027 Uiso d PR 0.289(6) 1 A 2
    C C23B 0.89772(10) 0.49098(9) 0.20152(8) 0.0176(2) Uani d . 1 1 A .
    C C24B 0.64097(12) 0.98164(10) 0.05625(8) 0.0232(2) Uani d . 1 1 . .
    H H24D 0.6531 1.0590 0.0648 0.035 Uiso calc R 1 1 . .
    H H24E 0.6399 0.9728 -0.0033 0.035 Uiso calc R 1 1 . .
    H H24F 0.7101 0.9372 0.0746 0.035 Uiso calc R 1 1 . .
loop_
    _atom_site_aniso_label
    _atom_site_aniso_U_11
    _atom_site_aniso_U_22
    _atom_site_aniso_U_33
    _atom_site_aniso_U_12
    _atom_site_aniso_U_13
    _atom_site_aniso_U_23
    O1A 0.0202(4) 0.0133(4) 0.0431(6) -0.0036(3) -0.0094(4) -0.0003(4)
    O2A 0.0184(4) 0.0217(4) 0.0351(5) 0.0006(3) -0.0088(4) -0.0047(4)
    O3A 0.0289(5) 0.0235(4) 0.0225(5) -0.0046(3) -0.0100(4) 0.0054(3)
    O4A 0.0241(4) 0.0126(4) 0.0340(5) -0.0021(3) -0.0001(4) -0.0035(3)
    N1A 0.0153(4) 0.0134(4) 0.0182(5) 0.0009(3) -0.0029(3) -0.0001(3)
    N2A 0.0130(4) 0.0119(4) 0.0152(4) 0.0000(3) -0.0021(3) -0.0003(3)
    N3A 0.0168(4) 0.0146(4) 0.0183(5) -0.0031(3) -0.0025(4) 0.0019(3)
    C1A 0.0140(5) 0.0131(5) 0.0156(5) 0.0013(4) -0.0014(4) -0.0006(4)
    C2A 0.0129(5) 0.0168(5) 0.0196(5) 0.0011(4) -0.0033(4) -0.0011(4)
    C3A 0.0141(5) 0.0146(5) 0.0183(5) -0.0007(4) -0.0014(4) -0.0020(4)
    C4A 0.0162(5) 0.0137(5) 0.0174(5) 0.0003(4) -0.0016(4) -0.0003(4)
    C5A 0.0153(5) 0.0136(5) 0.0159(5) 0.0010(4) -0.0028(4) 0.0000(4)
    C6A 0.0131(5) 0.0137(5) 0.0129(5) -0.0007(4) -0.0007(4) -0.0009(4)
    C7A 0.0157(5) 0.0133(5) 0.0135(5) 0.0012(4) -0.0008(4) -0.0005(4)
    C8A 0.0170(5) 0.0135(5) 0.0141(5) 0.0012(4) -0.0024(4) 0.0002(4)
    C9A 0.0170(5) 0.0142(5) 0.0173(5) 0.0023(4) -0.0008(4) 0.0001(4)
    C10A 0.0168(5) 0.0170(5) 0.0163(5) -0.0001(4) -0.0014(4) 0.0005(4)
    C11A 0.0211(5) 0.0135(5) 0.0174(5) -0.0009(4) -0.0025(4) -0.0009(4)
    C12A 0.0199(5) 0.0146(5) 0.0266(6) 0.0023(4) 0.0002(4) -0.0046(4)
    C13A 0.0171(5) 0.0157(5) 0.0221(6) 0.0010(4) 0.0002(4) -0.0023(4)
    C14A 0.0171(5) 0.0159(5) 0.0218(6) -0.0006(4) -0.0005(4) -0.0039(4)
    C15A 0.0232(6) 0.0175(6) 0.0407(8) -0.0054(4) -0.0075(5) -0.0057(5)
    C16A 0.0299(7) 0.0263(7) 0.0319(7) -0.0080(5) -0.0067(5) -0.0025(5)
    C17A 0.0134(5) 0.0145(5) 0.0152(5) 0.0002(4) -0.0034(4) -0.0006(4)
    C18A 0.0151(5) 0.0136(5) 0.0174(5) 0.0006(4) -0.0032(4) -0.0016(4)
    C19A 0.0145(5) 0.0133(5) 0.0228(6) 0.0002(4) -0.0040(4) -0.0003(4)
    C20A 0.0349(7) 0.0192(6) 0.0188(6) -0.0076(5) 0.0016(5) 0.0020(4)
    C21A 0.0393(7) 0.0172(6) 0.0239(6) -0.0076(5) 0.0004(5) 0.0007(5)
    C22A 0.0207(6) 0.0207(6) 0.0264(6) -0.0060(4) -0.0046(5) -0.0006(5)
    C23A 0.0127(5) 0.0170(5) 0.0218(6) 0.0000(4) -0.0047(4) 0.0009(4)
    C24A 0.0275(6) 0.0192(6) 0.0255(6) -0.0067(5) -0.0003(5) -0.0015(5)
    O1B 0.0219(4) 0.0138(4) 0.0349(5) -0.0040(3) -0.0111(4) 0.0006(3)
    O2B 0.0248(4) 0.0216(4) 0.0311(5) -0.0033(3) -0.0136(4) 0.0008(4)
    O3B 0.0269(5) 0.0238(4) 0.0242(5) -0.0018(3) -0.0112(4) 0.0039(3)
    O4B 0.0247(4) 0.0118(4) 0.0246(4) -0.0027(3) 0.0000(3) -0.0020(3)
    N1B 0.0148(4) 0.0128(4) 0.0164(5) 0.0003(3) -0.0018(3) 0.0003(3)
    N2B 0.0123(4) 0.0112(4) 0.0157(4) 0.0003(3) -0.0022(3) 0.0001(3)
    N3B 0.0186(4) 0.0141(4) 0.0185(5) -0.0044(3) -0.0039(4) 0.0021(3)
    C1B 0.0132(5) 0.0135(5) 0.0132(5) 0.0010(4) -0.0011(4) 0.0002(4)
    C2B 0.0129(5) 0.0147(5) 0.0148(5) 0.0006(4) -0.0015(4) 0.0000(4)
    C3B 0.0143(5) 0.0147(5) 0.0140(5) -0.0009(4) -0.0012(4) -0.0008(4)
    C4B 0.0163(5) 0.0129(5) 0.0155(5) 0.0004(4) -0.0023(4) -0.0004(4)
    C5B 0.0142(5) 0.0139(5) 0.0159(5) 0.0015(4) -0.0023(4) 0.0003(4)
    C6B 0.0128(5) 0.0137(5) 0.0123(5) -0.0003(4) -0.0013(4) -0.0005(4)
    C7B 0.0142(5) 0.0129(5) 0.0134(5) 0.0017(4) -0.0013(4) 0.0000(4)
    C8B 0.0150(5) 0.0123(5) 0.0152(5) 0.0008(4) -0.0033(4) 0.0004(4)
    C9B 0.0171(5) 0.0132(5) 0.0152(5) 0.0014(4) -0.0011(4) -0.0011(4)
    C10B 0.0164(5) 0.0146(5) 0.0153(5) -0.0007(4) -0.0019(4) 0.0008(4)
    C11B 0.0195(5) 0.0116(5) 0.0177(5) -0.0003(4) -0.0045(4) -0.0004(4)
    C12B 0.0214(5) 0.0141(5) 0.0252(6) 0.0026(4) 0.0020(5) -0.0033(4)
    C13B 0.0166(5) 0.0161(5) 0.0232(6) 0.0010(4) 0.0018(4) -0.0012(4)
    C14B 0.0173(5) 0.0151(5) 0.0172(5) -0.0007(4) -0.0017(4) -0.0015(4)
    C15B 0.0236(6) 0.0158(5) 0.0356(7) -0.0048(4) -0.0091(5) -0.0035(5)
    C16B 0.0305(7) 0.0244(6) 0.0314(7) -0.0083(5) -0.0037(5) -0.0019(5)
    C17B 0.0127(5) 0.0157(5) 0.0150(5) -0.0002(4) -0.0041(4) -0.0002(4)
    C18B 0.0141(5) 0.0145(5) 0.0162(5) 0.0002(4) -0.0031(4) -0.0010(4)
    C19B 0.0136(5) 0.0132(5) 0.0220(6) -0.0010(4) -0.0039(4) -0.0006(4)
    C20B 0.0208(5) 0.0178(5) 0.0202(6) -0.0027(4) -0.0027(4) 0.0041(4)
    C21B 0.0223(12) 0.0154(8) 0.0217(9) -0.0054(7) -0.0025(7) 0.0004(6)
    C21X 0.023(3) 0.017(2) 0.026(2) -0.0044(18) -0.0045(18) 0.0040(16)
    C22B 0.0206(6) 0.0190(6) 0.0299(7) -0.0036(4) -0.0075(5) -0.0023(5)
    C23B 0.0121(5) 0.0180(5) 0.0232(6) -0.0003(4) -0.0040(4) -0.0012(4)
    C24B 0.0262(6) 0.0182(6) 0.0246(6) -0.0068(4) -0.0013(5) -0.0012(4)
_geom_special_details
;
 All esds (except the esd in the dihedral angle between two l.s. planes)
 are estimated using the full covariance matrix.  The cell esds are taken
 into account individually in the estimation of esds in distances, angles
 and torsion angles; correlations between esds in cell parameters are only
 used when they are defined by crystal symmetry.  An approximate (isotropic)
 treatment of cell esds is used for estimating esds involving l.s. planes.
;
loop_
    _geom_bond_atom_site_label_1
    _geom_bond_atom_site_label_2
    _geom_bond_site_symmetry_2
    _geom_bond_distance
    _geom_bond_publ_flag
    O1A C14A . 1.3506(14) ?
    O1A C15A . 1.4524(14) ?
    O2A C14A . 1.2099(14) ?
    O3A C23A . 1.2238(15) ?
    O4A C11A . 1.3590(13) ?
    O4A C24A . 1.4318(15) ?
    N1A C7A . 1.3266(14) ?
    N1A C1A . 1.3890(14) ?
    N2A C6A . 1.3783(13) ?
    N2A C7A . 1.3832(13) ?
    N2A C17A . 1.4651(13) ?
    N3A C23A . 1.3550(15) ?
    N3A C19A . 1.4565(14) ?
    N3A C20A . 1.4579(15) ?
    C1A C2A . 1.3957(15) ?
    C1A C6A . 1.4101(14) ?
    C2A C3A . 1.3968(15) ?
    C2A H2AA . 0.9500 ?
    C3A C4A . 1.4120(15) ?
    C3A C14A . 1.4861(15) ?
    C4A C5A . 1.3857(15) ?
    C4A H4AA . 0.9500 ?
    C5A C6A . 1.3941(14) ?
    C5A H5AA . 0.9500 ?
    C7A C8A . 1.4718(15) ?
    C8A C9A . 1.3954(15) ?
    C8A C13A . 1.4083(15) ?
    C9A C10A . 1.3955(15) ?
    C9A H9AA . 0.9500 ?
    C10A C11A . 1.3920(15) ?
    C10A H10A . 0.9500 ?
    C11A C12A . 1.4001(16) ?
    C12A C13A . 1.3813(16) ?
    C12A H12A . 0.9500 ?
    C13A H13A . 0.9500 ?
    C15A C16A . 1.500(2) ?
    C15A H15A . 0.9900 ?
    C15A H15B . 0.9900 ?
    C16A H16A . 0.9800 ?
    C16A H16B . 0.9800 ?
    C16A H16C . 0.9800 ?
    C17A C18A . 1.5279(15) ?
    C17A H17A . 0.9900 ?
    C17A H17B . 0.9900 ?
    C18A C19A . 1.5248(15) ?
    C18A H18A . 0.9900 ?
    C18A H18B . 0.9900 ?
    C19A H19A . 0.9900 ?
    C19A H19B . 0.9900 ?
    C20A C21A . 1.5282(18) ?
    C20A H20A . 0.9900 ?
    C20A H20B . 0.9900 ?
    C21A C22A . 1.5181(19) ?
    C21A H21A . 0.9900 ?
    C21A H21B . 0.9900 ?
    C22A C23A . 1.5193(16) ?
    C22A H22A . 0.9900 ?
    C22A H22B . 0.9900 ?
    C24A H24A . 0.9800 ?
    C24A H24B . 0.9800 ?
    C24A H24C . 0.9800 ?
    O1B C14B . 1.3490(14) ?
    O1B C15B . 1.4560(14) ?
    O2B C14B . 1.2099(14) ?
    O3B C23B . 1.2255(15) ?
    O4B C11B . 1.3611(13) ?
    O4B C24B . 1.4331(15) ?
    N1B C7B . 1.3229(14) ?
    N1B C1B . 1.3883(13) ?
    N2B C6B . 1.3790(13) ?
    N2B C7B . 1.3847(13) ?
    N2B C17B . 1.4656(13) ?
    N3B C23B . 1.3519(15) ?
    N3B C19B . 1.4568(14) ?
    N3B C20B . 1.4608(15) ?
    C1B C2B . 1.3939(15) ?
    C1B C6B . 1.4109(14) ?
    C2B C3B . 1.3920(15) ?
    C2B H2BA . 0.9500 ?
    C3B C4B . 1.4147(15) ?
    C3B C14B . 1.4851(15) ?
    C4B C5B . 1.3832(15) ?
    C4B H4BA . 0.9500 ?
    C5B C6B . 1.3941(14) ?
    C5B H5BA . 0.9500 ?
    C7B C8B . 1.4698(15) ?
    C8B C9B . 1.3908(15) ?
    C8B C13B . 1.4044(15) ?
    C9B C10B . 1.3958(15) ?
    C9B H9BA . 0.9500 ?
    C10B C11B . 1.3955(15) ?
    C10B H10B . 0.9500 ?
    C11B C12B . 1.4012(16) ?
    C12B C13B . 1.3817(16) ?
    C12B H12B . 0.9500 ?
    C13B H13B . 0.9500 ?
    C15B C16B . 1.4991(19) ?
    C15B H15C . 0.9900 ?
    C15B H15D . 0.9900 ?
    C16B H16D . 0.9800 ?
    C16B H16E . 0.9800 ?
    C16B H16F . 0.9800 ?
    C17B C18B . 1.5269(15) ?
    C17B H17C . 0.9900 ?
    C17B H17D . 0.9900 ?
    C18B C19B . 1.5283(14) ?
    C18B H18C . 0.9900 ?
    C18B H18D . 0.9900 ?
    C19B H19C . 0.9900 ?
    C19B H19D . 0.9900 ?
    C20B C21X . 1.462(4) ?
    C20B C21B . 1.565(2) ?
    C20B H20C . 0.9900 ?
    C20B H20D . 0.9900 ?
    C20B H20E . 0.9600 ?
    C20B H20F . 0.9600 ?
    C21B C22B . 1.477(2) ?
    C21B H21C . 0.9900 ?
    C21B H21D . 0.9900 ?
    C21X C22B . 1.652(5) ?
    C21X H21E . 0.9900 ?
    C21X H21F . 0.9900 ?
    C22B C23B . 1.5209(16) ?
    C22B H22C . 0.9900 ?
    C22B H22D . 0.9900 ?
    C22B H22E . 0.9601 ?
    C22B H22F . 0.9599 ?
    C24B H24D . 0.9800 ?
    C24B H24E . 0.9800 ?
    C24B H24F . 0.9800 ?
loop_
    _geom_angle_atom_site_label_1
    _geom_angle_atom_site_label_2
    _geom_angle_atom_site_label_3
    _geom_angle_site_symmetry_1
    _geom_angle_site_symmetry_3
    _geom_angle
    _geom_angle_publ_flag
    C14A O1A C15A . . 116.38(10) ?
    C11A O4A C24A . . 118.17(9) ?
    C7A N1A C1A . . 104.81(9) ?
    C6A N2A C7A . . 106.44(9) ?
    C6A N2A C17A . . 123.00(9) ?
    C7A N2A C17A . . 130.56(9) ?
    C23A N3A C19A . . 123.60(10) ?
    C23A N3A C20A . . 112.69(10) ?
    C19A N3A C20A . . 121.86(10) ?
    N1A C1A C2A . . 130.19(10) ?
    N1A C1A C6A . . 110.04(9) ?
    C2A C1A C6A . . 119.77(10) ?
    C1A C2A C3A . . 118.01(10) ?
    C1A C2A H2AA . . 121.0 ?
    C3A C2A H2AA . . 121.0 ?
    C2A C3A C4A . . 120.96(10) ?
    C2A C3A C14A . . 117.88(10) ?
    C4A C3A C14A . . 121.14(10) ?
    C5A C4A C3A . . 121.85(10) ?
    C5A C4A H4AA . . 119.1 ?
    C3A C4A H4AA . . 119.1 ?
    C4A C5A C6A . . 116.44(10) ?
    C4A C5A H5AA . . 121.8 ?
    C6A C5A H5AA . . 121.8 ?
    N2A C6A C5A . . 131.32(10) ?
    N2A C6A C1A . . 105.72(9) ?
    C5A C6A C1A . . 122.95(10) ?
    N1A C7A N2A . . 112.99(10) ?
    N1A C7A C8A . . 122.22(10) ?
    N2A C7A C8A . . 124.79(10) ?
    C9A C8A C13A . . 117.70(10) ?
    C9A C8A C7A . . 124.36(10) ?
    C13A C8A C7A . . 117.85(10) ?
    C10A C9A C8A . . 121.69(10) ?
    C10A C9A H9AA . . 119.2 ?
    C8A C9A H9AA . . 119.2 ?
    C11A C10A C9A . . 119.53(10) ?
    C11A C10A H10A . . 120.2 ?
    C9A C10A H10A . . 120.2 ?
    O4A C11A C10A . . 124.98(10) ?
    O4A C11A C12A . . 115.35(10) ?
    C10A C11A C12A . . 119.66(10) ?
    C13A C12A C11A . . 120.20(10) ?
    C13A C12A H12A . . 119.9 ?
    C11A C12A H12A . . 119.9 ?
    C12A C13A C8A . . 121.19(11) ?
    C12A C13A H13A . . 119.4 ?
    C8A C13A H13A . . 119.4 ?
    O2A C14A O1A . . 123.37(11) ?
    O2A C14A C3A . . 124.80(11) ?
    O1A C14A C3A . . 111.83(10) ?
    O1A C15A C16A . . 110.50(11) ?
    O1A C15A H15A . . 109.5 ?
    C16A C15A H15A . . 109.5 ?
    O1A C15A H15B . . 109.5 ?
    C16A C15A H15B . . 109.5 ?
    H15A C15A H15B . . 108.1 ?
    C15A C16A H16A . . 109.5 ?
    C15A C16A H16B . . 109.5 ?
    H16A C16A H16B . . 109.5 ?
    C15A C16A H16C . . 109.5 ?
    H16A C16A H16C . . 109.5 ?
    H16B C16A H16C . . 109.5 ?
    N2A C17A C18A . . 111.28(9) ?
    N2A C17A H17A . . 109.4 ?
    C18A C17A H17A . . 109.4 ?
    N2A C17A H17B . . 109.4 ?
    C18A C17A H17B . . 109.4 ?
    H17A C17A H17B . . 108.0 ?
    C19A C18A C17A . . 112.21(9) ?
    C19A C18A H18A . . 109.2 ?
    C17A C18A H18A . . 109.2 ?
    C19A C18A H18B . . 109.2 ?
    C17A C18A H18B . . 109.2 ?
    H18A C18A H18B . . 107.9 ?
    N3A C19A C18A . . 112.73(9) ?
    N3A C19A H19A . . 109.0 ?
    C18A C19A H19A . . 109.0 ?
    N3A C19A H19B . . 109.0 ?
    C18A C19A H19B . . 109.0 ?
    H19A C19A H19B . . 107.8 ?
    N3A C20A C21A . . 102.67(10) ?
    N3A C20A H20A . . 111.2 ?
    C21A C20A H20A . . 111.2 ?
    N3A C20A H20B . . 111.2 ?
    C21A C20A H20B . . 111.2 ?
    H20A C20A H20B . . 109.1 ?
    C22A C21A C20A . . 103.30(10) ?
    C22A C21A H21A . . 111.1 ?
    C20A C21A H21A . . 111.1 ?
    C22A C21A H21B . . 111.1 ?
    C20A C21A H21B . . 111.1 ?
    H21A C21A H21B . . 109.1 ?
    C21A C22A C23A . . 103.75(10) ?
    C21A C22A H22A . . 111.0 ?
    C23A C22A H22A . . 111.0 ?
    C21A C22A H22B . . 111.0 ?
    C23A C22A H22B . . 111.0 ?
    H22A C22A H22B . . 109.0 ?
    O3A C23A N3A . . 125.52(11) ?
    O3A C23A C22A . . 126.59(11) ?
    N3A C23A C22A . . 107.88(10) ?
    O4A C24A H24A . . 109.5 ?
    O4A C24A H24B . . 109.5 ?
    H24A C24A H24B . . 109.5 ?
    O4A C24A H24C . . 109.5 ?
    H24A C24A H24C . . 109.5 ?
    H24B C24A H24C . . 109.5 ?
    C14B O1B C15B . . 116.14(9) ?
    C11B O4B C24B . . 118.21(9) ?
    C7B N1B C1B . . 104.69(9) ?
    C6B N2B C7B . . 106.31(9) ?
    C6B N2B C17B . . 124.17(9) ?
    C7B N2B C17B . . 129.50(9) ?
    C23B N3B C19B . . 123.55(10) ?
    C23B N3B C20B . . 113.26(9) ?
    C19B N3B C20B . . 123.16(10) ?
    N1B C1B C2B . . 129.97(10) ?
    N1B C1B C6B . . 110.21(9) ?
    C2B C1B C6B . . 119.77(10) ?
    C3B C2B C1B . . 117.91(10) ?
    C3B C2B H2BA . . 121.0 ?
    C1B C2B H2BA . . 121.0 ?
    C2B C3B C4B . . 121.21(10) ?
    C2B C3B C14B . . 117.62(10) ?
    C4B C3B C14B . . 121.05(10) ?
    C5B C4B C3B . . 121.62(10) ?
    C5B C4B H4BA . . 119.2 ?
    C3B C4B H4BA . . 119.2 ?
    C4B C5B C6B . . 116.45(10) ?
    C4B C5B H5BA . . 121.8 ?
    C6B C5B H5BA . . 121.8 ?
    N2B C6B C5B . . 131.51(10) ?
    N2B C6B C1B . . 105.57(9) ?
    C5B C6B C1B . . 122.92(10) ?
    N1B C7B N2B . . 113.22(9) ?
    N1B C7B C8B . . 123.28(9) ?
    N2B C7B C8B . . 123.51(9) ?
    C9B C8B C13B . . 118.28(10) ?
    C9B C8B C7B . . 122.23(9) ?
    C13B C8B C7B . . 119.42(10) ?
    C8B C9B C10B . . 121.81(10) ?
    C8B C9B H9BA . . 119.1 ?
    C10B C9B H9BA . . 119.1 ?
    C11B C10B C9B . . 119.00(10) ?
    C11B C10B H10B . . 120.5 ?
    C9B C10B H10B . . 120.5 ?
    O4B C11B C10B . . 124.63(10) ?
    O4B C11B C12B . . 115.51(10) ?
    C10B C11B C12B . . 119.86(10) ?
    C13B C12B C11B . . 120.26(10) ?
    C13B C12B H12B . . 119.9 ?
    C11B C12B H12B . . 119.9 ?
    C12B C13B C8B . . 120.74(11) ?
    C12B C13B H13B . . 119.6 ?
    C8B C13B H13B . . 119.6 ?
    O2B C14B O1B . . 123.42(10) ?
    O2B C14B C3B . . 124.53(11) ?
    O1B C14B C3B . . 112.02(9) ?
    O1B C15B C16B . . 110.85(11) ?
    O1B C15B H15C . . 109.5 ?
    C16B C15B H15C . . 109.5 ?
    O1B C15B H15D . . 109.5 ?
    C16B C15B H15D . . 109.5 ?
    H15C C15B H15D . . 108.1 ?
    C15B C16B H16D . . 109.5 ?
    C15B C16B H16E . . 109.5 ?
    H16D C16B H16E . . 109.5 ?
    C15B C16B H16F . . 109.5 ?
    H16D C16B H16F . . 109.5 ?
    H16E C16B H16F . . 109.5 ?
    N2B C17B C18B . . 111.97(9) ?
    N2B C17B H17C . . 109.2 ?
    C18B C17B H17C . . 109.2 ?
    N2B C17B H17D . . 109.2 ?
    C18B C17B H17D . . 109.2 ?
    H17C C17B H17D . . 107.9 ?
    C17B C18B C19B . . 112.42(9) ?
    C17B C18B H18C . . 109.1 ?
    C19B C18B H18C . . 109.1 ?
    C17B C18B H18D . . 109.1 ?
    C19B C18B H18D . . 109.1 ?
    H18C C18B H18D . . 107.9 ?
    N3B C19B C18B . . 113.49(9) ?
    N3B C19B H19C . . 108.9 ?
    C18B C19B H19C . . 108.9 ?
    N3B C19B H19D . . 108.9 ?
    C18B C19B H19D . . 108.9 ?
    H19C C19B H19D . . 107.7 ?
    N3B C20B C21X . . 108.55(19) ?
    N3B C20B C21B . . 101.86(10) ?
    N3B C20B H20C . . 111.4 ?
    C21X C20B H20C . . 80.0 ?
    C21B C20B H20C . . 111.4 ?
    N3B C20B H20D . . 111.4 ?
    C21X C20B H20D . . 131.3 ?
    C21B C20B H20D . . 111.4 ?
    H20C C20B H20D . . 109.3 ?
    N3B C20B H20E . . 110.0 ?
    C21X C20B H20E . . 110.0 ?
    C21B C20B H20E . . 138.5 ?
    H20D C20B H20E . . 81.2 ?
    N3B C20B H20F . . 110.0 ?
    C21X C20B H20F . . 110.0 ?
    C21B C20B H20F . . 83.9 ?
    H20C C20B H20F . . 131.2 ?
    H20E C20B H20F . . 108.4 ?
    C22B C21B C20B . . 104.43(12) ?
    C22B C21B H21C . . 110.9 ?
    C20B C21B H21C . . 110.9 ?
    C22B C21B H21D . . 110.9 ?
    C20B C21B H21D . . 110.9 ?
    H21C C21B H21D . . 108.9 ?
    C20B C21X C22B . . 101.0(3) ?
    C20B C21X H21E . . 111.6 ?
    C22B C21X H21E . . 111.6 ?
    C20B C21X H21F . . 111.6 ?
    C22B C21X H21F . . 111.6 ?
    H21E C21X H21F . . 109.4 ?
    C21B C22B C23B . . 104.81(11) ?
    C23B C22B C21X . . 103.05(17) ?
    C21B C22B H22C . . 110.8 ?
    C23B C22B H22C . . 110.8 ?
    C21X C22B H22C . . 83.6 ?
    C21B C22B H22D . . 110.8 ?
    C23B C22B H22D . . 110.8 ?
    C21X C22B H22D . . 135.8 ?
    H22C C22B H22D . . 108.9 ?
    C21B C22B H22E . . 82.5 ?
    C23B C22B H22E . . 111.1 ?
    C21X C22B H22E . . 111.1 ?
    H22C C22B H22E . . 130.4 ?
    C21B C22B H22F . . 133.9 ?
    C23B C22B H22F . . 111.2 ?
    C21X C22B H22F . . 111.2 ?
    H22D C22B H22F . . 82.4 ?
    H22E C22B H22F . . 109.1 ?
    O3B C23B N3B . . 125.50(11) ?
    O3B C23B C22B . . 126.40(11) ?
    N3B C23B C22B . . 108.10(10) ?
    O4B C24B H24D . . 109.5 ?
    O4B C24B H24E . . 109.5 ?
    H24D C24B H24E . . 109.5 ?
    O4B C24B H24F . . 109.5 ?
    H24D C24B H24F . . 109.5 ?
    H24E C24B H24F . . 109.5 ?
loop_
    _geom_torsion_atom_site_label_1
    _geom_torsion_atom_site_label_2
    _geom_torsion_atom_site_label_3
    _geom_torsion_atom_site_label_4
    _geom_torsion_site_symmetry_1
    _geom_torsion_site_symmetry_2
    _geom_torsion_site_symmetry_3
    _geom_torsion_site_symmetry_4
    _geom_torsion
    _geom_torsion_publ_flag
    C7A N1A C1A C2A . . . . 178.81(12) ?
    C7A N1A C1A C6A . . . . -0.57(12) ?
    N1A C1A C2A C3A . . . . 179.72(11) ?
    C6A C1A C2A C3A . . . . -0.95(16) ?
    C1A C2A C3A C4A . . . . -0.36(17) ?
    C1A C2A C3A C14A . . . . 178.38(10) ?
    C2A C3A C4A C5A . . . . 1.03(17) ?
    C14A C3A C4A C5A . . . . -177.67(11) ?
    C3A C4A C5A C6A . . . . -0.34(16) ?
    C7A N2A C6A C5A . . . . 179.04(11) ?
    C17A N2A C6A C5A . . . . -0.97(18) ?
    C7A N2A C6A C1A . . . . -0.24(11) ?
    C17A N2A C6A C1A . . . . 179.75(9) ?
    C4A C5A C6A N2A . . . . 179.80(11) ?
    C4A C5A C6A C1A . . . . -1.02(16) ?
    N1A C1A C6A N2A . . . . 0.51(12) ?
    C2A C1A C6A N2A . . . . -178.94(10) ?
    N1A C1A C6A C5A . . . . -178.85(10) ?
    C2A C1A C6A C5A . . . . 1.70(17) ?
    C1A N1A C7A N2A . . . . 0.43(12) ?
    C1A N1A C7A C8A . . . . 179.73(10) ?
    C6A N2A C7A N1A . . . . -0.12(12) ?
    C17A N2A C7A N1A . . . . 179.90(10) ?
    C6A N2A C7A C8A . . . . -179.40(10) ?
    C17A N2A C7A C8A . . . . 0.61(18) ?
    N1A C7A C8A C9A . . . . 142.34(12) ?
    N2A C7A C8A C9A . . . . -38.44(17) ?
    N1A C7A C8A C13A . . . . -34.16(16) ?
    N2A C7A C8A C13A . . . . 145.06(11) ?
    C13A C8A C9A C10A . . . . -0.77(17) ?
    C7A C8A C9A C10A . . . . -177.28(10) ?
    C8A C9A C10A C11A . . . . -0.42(17) ?
    C24A O4A C11A C10A . . . . 0.81(17) ?
    C24A O4A C11A C12A . . . . 179.96(11) ?
    C9A C10A C11A O4A . . . . -179.57(11) ?
    C9A C10A C11A C12A . . . . 1.32(17) ?
    O4A C11A C12A C13A . . . . 179.80(11) ?
    C10A C11A C12A C13A . . . . -1.00(18) ?
    C11A C12A C13A C8A . . . . -0.22(19) ?
    C9A C8A C13A C12A . . . . 1.09(17) ?
    C7A C8A C13A C12A . . . . 177.83(11) ?
    C15A O1A C14A O2A . . . . -1.09(18) ?
    C15A O1A C14A C3A . . . . 178.91(10) ?
    C2A C3A C14A O2A . . . . -1.66(18) ?
    C4A C3A C14A O2A . . . . 177.08(12) ?
    C2A C3A C14A O1A . . . . 178.34(10) ?
    C4A C3A C14A O1A . . . . -2.92(16) ?
    C14A O1A C15A C16A . . . . 85.97(14) ?
    C6A N2A C17A C18A . . . . -77.35(12) ?
    C7A N2A C17A C18A . . . . 102.63(12) ?
    N2A C17A C18A C19A . . . . 179.58(9) ?
    C23A N3A C19A C18A . . . . -119.70(12) ?
    C20A N3A C19A C18A . . . . 76.91(13) ?
    C17A C18A C19A N3A . . . . 64.97(12) ?
    C23A N3A C20A C21A . . . . 22.69(14) ?
    C19A N3A C20A C21A . . . . -172.26(10) ?
    N3A C20A C21A C22A . . . . -30.40(13) ?
    C20A C21A C22A C23A . . . . 27.87(13) ?
    C19A N3A C23A O3A . . . . 8.94(18) ?
    C20A N3A C23A O3A . . . . 173.68(11) ?
    C19A N3A C23A C22A . . . . -169.69(10) ?
    C20A N3A C23A C22A . . . . -4.94(13) ?
    C21A C22A C23A O3A . . . . 166.27(12) ?
    C21A C22A C23A N3A . . . . -15.13(13) ?
    C7B N1B C1B C2B . . . . -176.49(11) ?
    C7B N1B C1B C6B . . . . 0.88(12) ?
    N1B C1B C2B C3B . . . . 178.73(11) ?
    C6B C1B C2B C3B . . . . 1.58(16) ?
    C1B C2B C3B C4B . . . . 1.46(16) ?
    C1B C2B C3B C14B . . . . -174.69(10) ?
    C2B C3B C4B C5B . . . . -2.86(17) ?
    C14B C3B C4B C5B . . . . 173.15(10) ?
    C3B C4B C5B C6B . . . . 1.04(16) ?
    C7B N2B C6B C5B . . . . -179.16(11) ?
    C17B N2B C6B C5B . . . . -0.53(18) ?
    C7B N2B C6B C1B . . . . 0.57(11) ?
    C17B N2B C6B C1B . . . . 179.20(9) ?
    C4B C5B C6B N2B . . . . -178.22(11) ?
    C4B C5B C6B C1B . . . . 2.09(16) ?
    N1B C1B C6B N2B . . . . -0.91(12) ?
    C2B C1B C6B N2B . . . . 176.76(10) ?
    N1B C1B C6B C5B . . . . 178.85(10) ?
    C2B C1B C6B C5B . . . . -3.48(16) ?
    C1B N1B C7B N2B . . . . -0.52(12) ?
    C1B N1B C7B C8B . . . . 179.13(10) ?
    C6B N2B C7B N1B . . . . -0.04(12) ?
    C17B N2B C7B N1B . . . . -178.57(10) ?
    C6B N2B C7B C8B . . . . -179.69(10) ?
    C17B N2B C7B C8B . . . . 1.78(17) ?
    N1B C7B C8B C9B . . . . -128.34(12) ?
    N2B C7B C8B C9B . . . . 51.28(16) ?
    N1B C7B C8B C13B . . . . 48.53(16) ?
    N2B C7B C8B C13B . . . . -131.85(12) ?
    C13B C8B C9B C10B . . . . 1.75(17) ?
    C7B C8B C9B C10B . . . . 178.66(10) ?
    C8B C9B C10B C11B . . . . 0.26(17) ?
    C24B O4B C11B C10B . . . . -0.90(16) ?
    C24B O4B C11B C12B . . . . 179.28(11) ?
    C9B C10B C11B O4B . . . . 178.28(10) ?
    C9B C10B C11B C12B . . . . -1.91(17) ?
    O4B C11B C12B C13B . . . . -178.67(11) ?
    C10B C11B C12B C13B . . . . 1.50(18) ?
    C11B C12B C13B C8B . . . . 0.57(19) ?
    C9B C8B C13B C12B . . . . -2.17(17) ?
    C7B C8B C13B C12B . . . . -179.17(11) ?
    C15B O1B C14B O2B . . . . 1.87(17) ?
    C15B O1B C14B C3B . . . . -176.53(10) ?
    C2B C3B C14B O2B . . . . 13.21(17) ?
    C4B C3B C14B O2B . . . . -162.95(12) ?
    C2B C3B C14B O1B . . . . -168.41(10) ?
    C4B C3B C14B O1B . . . . 15.43(15) ?
    C14B O1B C15B C16B . . . . -81.55(14) ?
    C6B N2B C17B C18B . . . . 75.69(13) ?
    C7B N2B C17B C18B . . . . -106.01(12) ?
    N2B C17B C18B C19B . . . . -178.22(9) ?
    C23B N3B C19B C18B . . . . 122.57(12) ?
    C20B N3B C19B C18B . . . . -59.60(14) ?
    C17B C18B C19B N3B . . . . -62.93(12) ?
    C23B N3B C20B C21X . . . . -14.2(3) ?
    C19B N3B C20B C21X . . . . 167.8(3) ?
    C23B N3B C20B C21B . . . . 18.41(14) ?
    C19B N3B C20B C21B . . . . -159.62(12) ?
    N3B C20B C21B C22B . . . . -26.58(16) ?
    C21X C20B C21B C22B . . . . 79.5(4) ?
    N3B C20B C21X C22B . . . . 22.6(3) ?
    C21B C20B C21X C22B . . . . -60.1(3) ?
    C20B C21B C22B C23B . . . . 25.41(16) ?
    C20B C21B C22B C21X . . . . -65.3(3) ?
    C20B C21X C22B C21B . . . . 73.6(4) ?
    C20B C21X C22B C23B . . . . -23.5(3) ?
    C19B N3B C23B O3B . . . . -4.92(18) ?
    C20B N3B C23B O3B . . . . 177.06(11) ?
    C19B N3B C23B C22B . . . . 175.12(10) ?
    C20B N3B C23B C22B . . . . -2.90(13) ?
    C21B C22B C23B O3B . . . . 164.98(14) ?
    C21X C22B C23B O3B . . . . -163.5(2) ?
    C21B C22B C23B N3B . . . . -15.06(15) ?
    C21X C22B C23B N3B . . . . 16.5(2) ?
loop_
    _geom_hbond_atom_site_label_D
    _geom_hbond_atom_site_label_H
    _geom_hbond_atom_site_label_A
    _geom_hbond_site_symmetry_A
    _geom_hbond_distance_DH
    _geom_hbond_distance_HA
    _geom_hbond_distance_DA
    _geom_hbond_angle_DHA
    _geom_hbond_publ_flag
    C5A H5AA O3B 1_455 0.95 2.30 3.2382(15) 171 yes
    C5B H5BA O3A 1_655 0.95 2.38 3.3244(15) 172 yes
    C19A H19A O2A 1_455 0.99 2.58 3.3034(14) 130 yes
    C19A H19B O3B 1_455 0.99 2.53 3.2681(15) 131 yes
    C19B H19C O3A 1_655 0.99 2.46 3.2007(15) 131 yes
    C9B H9BA Cg1 2_665 0.95 2.85 3.5237(12) 129 yes
    C10B H10B Cg4 2_665 0.95 2.80 3.4556(12) 127 yes
    C16A H16B Cg5 1_555 0.98 2.83 3.8093(15) 175 yes
    C18A H18A Cg6 2_556 0.99 2.70 3.5251(12) 141 yes
    C24A H24C Cg2 2_556 0.98 2.76 3.7186(14) 165 yes
