# Supplementary material for: Ethyl 2-(4-meth­oxy­phen­yl)-1-[3-(2-oxopyrrolidin-1-yl)prop­yl]-1H-benzimidazole-5-carboxyl­ate
Source: Acta Crystallogr Sect E Struct Rep Online. 2012 Jan 7;68(Pt 2):o308–9. doi: 10.1107/S1600536811055966 (PMC3275001; doi:10.1107/S1600536811055966)
Supplement: Supplementary file 2 [file e-68-0o308-Isup2.hkl]

# 
# h,k,l, Fc-squared, Fo-squared, sigma(Fo-squared) and status flag 
# 
data_I
_shelx_title ' 5Vanisa_0m in P-1 (100K)' 
_shelx_refln_list_code          4 
_shelx_F_calc_maximum      365.06 
_exptl_crystal_F_000       896.00 
_reflns_d_resolution_high  0.7330 
 
loop_ 
 _symmetry_equiv_pos_as_xyz 
 'x, y, z' 
 '-x, -y, -z' 
 
_cell_length_a    10.7455 
_cell_length_b    12.2235 
_cell_length_c    16.1967 
_cell_angle_alpha  86.162 
_cell_angle_beta   80.917 
_cell_angle_gamma  88.275 
 
_shelx_F_squared_multiplier     1.000 
 
loop_ 
 _refln_index_h 
 _refln_index_k 
 _refln_index_l 
 _refln_F_squared_calc 
 _refln_F_squared_meas 
 _refln_F_squared_sigma 
 _refln_observed_status 
   1   0   0       39.25       11.64      1.08 o 
   2   0   0     4142.11     4218.62     47.13 o 
   3   0   0      725.99      540.99     13.62 o 
   4   0   0     4271.37     4544.37     43.84 o 
   5   0   0      160.98      115.05      2.29 o 
   6   0   0       47.13       62.64      1.82 o 
   7   0   0      623.39      621.60      7.62 o 
   8   0   0      275.55      279.53      4.81 o 
   9   0   0       49.22       50.25      2.29 o 
  10   0   0       21.32       19.18      2.32 o 
  11   0   0      291.33      295.00      7.57 o 
  12   0   0       19.22       25.60      3.33 o 
  13   0   0      219.26      238.99      9.37 o 
  14   0   0      226.16      232.32      9.71 o 
 -14   1   0      302.54      340.33      9.65 o 
 -13   1   0        9.37        8.53      2.43 o 
 -12   1   0        4.85        6.84      2.02 o 
 -11   1   0        2.98        3.75      1.78 o 
 -10   1   0       18.61       14.54      2.18 o 
  -9   1   0        0.07        0.24      1.11 o 
  -8   1   0      162.91      193.99      3.91 o 
  -7   1   0      938.49      946.91     10.88 o 
  -6   1   0      980.61     1066.18     13.39 o 
  -5   1   0      118.66      123.55      2.24 o 
  -4   1   0      311.65      286.42      7.32 o 
  -3   1   0     9582.29    10158.17    103.49 o 
  -2   1   0       33.30       21.47      1.01 o 
  -1   1   0     5225.56     5237.26     72.97 o 
   1   1   0       52.44       47.59      0.83 o 
   2   1   0      855.43      629.29      8.60 o 
   3   1   0      706.55      758.87     10.31 o 
   4   1   0     1073.32     1075.21     21.22 o 
   5   1   0      697.58      738.59      8.95 o 
   6   1   0     2546.34     2836.23     28.52 o 
   7   1   0        4.79        4.89      0.82 o 
   8   1   0        0.04        1.16      0.70 o 
   9   1   0      182.68      182.05      5.52 o 
  10   1   0     4393.29     4362.97     61.42 o 
  11   1   0      125.58      136.74      8.79 o 
  12   1   0        5.20        2.81      3.36 o 
  13   1   0        1.04        5.70      2.80 o 
  14   1   0       96.77      105.17      9.70 o 
 -14   2   0        9.20        6.82      2.74 o 
 -13   2   0       47.52       59.91      4.41 o 
 -12   2   0      117.63      131.45      5.50 o 
 -11   2   0        9.70       10.69      2.22 o 
 -10   2   0       12.61       13.95      1.94 o 
  -9   2   0       35.70       31.40      2.66 o 
  -8   2   0      856.78      926.34     11.67 o 
  -7   2   0       92.98       72.86      1.80 o 
  -6   2   0     1313.98     1578.73     15.22 o 
  -5   2   0       77.25       79.32      3.10 o 
  -4   2   0     1456.50     1616.43     22.73 o 
  -3   2   0       16.87       19.08      1.72 o 
  -2   2   0     2816.06     2834.69     25.73 o 
  -1   2   0     1090.88      755.06     16.19 o 
   0   2   0     2354.27     2415.59     38.11 o 
   1   2   0       68.33       44.68      2.00 o 
   2   2   0      517.31      498.41      9.00 o 
   3   2   0     1486.98     1410.59     15.21 o 
   4   2   0      120.81      119.82      2.39 o 
   5   2   0     2469.29     2673.22     30.70 o 
   6   2   0      296.07      313.36      4.70 o 
   7   2   0      301.74      335.86      5.22 o 
   8   2   0       65.01       58.22      3.11 o 
   9   2   0     4644.79     4480.44     62.32 o 
  10   2   0      160.53      164.99      6.66 o 
  11   2   0       64.09       57.90      4.91 o 
  12   2   0      278.98      246.66      9.14 o 
  13   2   0       58.65       65.59      5.76 o 
  14   2   0       49.15       53.77      5.68 o 
 -14   3   0        6.32        2.40      2.76 o 
 -13   3   0        5.61        7.49      2.50 o 
 -12   3   0        2.22        2.62      1.98 o 
 -11   3   0        0.20        2.66      1.61 o 
 -10   3   0     1590.62     1570.21     21.77 o 
  -9   3   0      516.56      505.16      8.84 o 
  -8   3   0        0.52        1.42      1.45 o 
  -7   3   0      918.97     1053.17      9.94 o 
  -6   3   0       13.43       10.98      0.95 o 
  -5   3   0     1684.40     1898.40     16.91 o 
  -4   3   0       15.08       19.66      0.96 o 
  -3   3   0      693.06      795.54      7.19 o 
  -2   3   0     5559.29     4774.85    116.97 o 
  -1   3   0      397.10      458.99      5.84 o 
   0   3   0        9.03       14.09      0.82 o 
   1   3   0     2663.59     2274.04     30.44 o 
   2   3   0      592.62      517.09      6.51 o 
   3   3   0      258.64      278.08      4.66 o 
   4   3   0     3982.58     4315.49     44.85 o 
   5   3   0       56.47       59.27      2.44 o 
   6   3   0      434.95      537.78      8.09 o 
   7   3   0       10.13        4.45      1.00 o 
   8   3   0      458.70      439.80      8.18 o 
   9   3   0     1229.39     1215.02     23.02 o 
  10   3   0      141.59      115.40     11.64 o 
  11   3   0        0.11        1.23      2.47 o 
  12   3   0       28.78       14.66      5.44 o 
  13   3   0       56.82       59.17      5.56 o 
  14   3   0        2.22        6.76      3.16 o 
 -13   4   0       14.62       17.58      4.33 o 
 -12   4   0       86.82       90.23      4.23 o 
 -11   4   0       97.34       98.34      4.09 o 
 -10   4   0      692.91      716.40     11.99 o 
  -9   4   0      113.36      116.81      2.98 o 
  -8   4   0      792.95      812.75      9.32 o 
  -7   4   0        9.86       11.23      0.95 o 
  -6   4   0     1058.03     1120.43     10.51 o 
  -5   4   0        0.21        0.38      0.41 o 
  -4   4   0     6595.08     7426.97     59.23 o 
  -3   4   0        4.40        9.86      0.90 o 
  -2   4   0     2298.10     2289.58     22.32 o 
  -1   4   0        4.69        7.38      0.44 o 
   0   4   0     4929.35     4653.42     55.42 o 
   1   4   0     1911.99     1918.23     21.69 o 
   2   4   0       38.21       28.72      1.46 o 
   3   4   0     9482.16    10390.16    142.43 o 
   4   4   0      143.85      139.61      6.17 o 
   5   4   0      247.87      258.20      4.02 o 
   6   4   0       89.54       88.32      2.34 o 
   7   4   0       75.53       68.25      2.49 o 
   8   4   0      198.47      237.52     22.00 o 
   9   4   0      388.70      353.04      9.66 o 
  10   4   0        2.01        7.93      2.29 o 
  11   4   0        2.89        1.72      2.03 o 
  12   4   0        7.26        2.51      2.33 o 
  13   4   0       26.24       21.21      3.96 o 
  14   4   0      195.44      234.14      9.79 o 
 -13   5   0      189.92      211.48     20.00 o 
 -12   5   0      111.02      108.81      5.91 o 
 -11   5   0      201.92      209.82      6.52 o 
 -10   5   0        3.81        2.78      1.24 o 
  -9   5   0       16.62       23.78      1.76 o 
  -8   5   0        6.10        4.02      1.05 o 
  -7   5   0      758.11      729.76      8.39 o 
  -6   5   0      223.24      251.75      3.62 o 
  -5   5   0       94.25       99.20      2.02 o 
  -4   5   0      459.40      516.62      5.57 o 
  -3   5   0     2786.24     2890.31     25.12 o 
  -2   5   0        0.43        0.24      0.44 o 
  -1   5   0       48.41       51.97      1.77 o 
   0   5   0     1347.27     1587.39     15.80 o 
   1   5   0      196.07      178.74      4.27 o 
   2   5   0     4207.68     4930.79     72.99 o 
   3   5   0       28.11       28.77      2.12 o 
   4   5   0       51.75       50.11      3.13 o 
   5   5   0      156.86      153.34      5.37 o 
   6   5   0     1212.16     1294.90     21.30 o 
   7   5   0        8.83        4.89      1.10 o 
   8   5   0       74.91       68.80      6.55 o 
   9   5   0      316.45      300.92     16.88 o 
  10   5   0       21.83       20.37      3.11 o 
  11   5   0      164.29      143.19      6.66 o 
  12   5   0        3.33        7.42      2.71 o 
  13   5   0      835.02      921.39     21.27 o 
 -13   6   0        3.55        1.27      2.70 o 
 -12   6   0      417.02      458.58     13.76 o 
 -11   6   0       76.12       84.42      5.36 o 
 -10   6   0      149.11      143.48      5.55 o 
  -9   6   0       95.39       92.19      3.25 o 
  -8   6   0      220.33      227.11      4.13 o 
  -7   6   0       78.67       75.12      2.13 o 
  -6   6   0      178.33      164.87      3.02 o 
  -5   6   0       58.67       59.08      1.63 o 
  -4   6   0      133.21      132.66      2.26 o 
  -3   6   0      280.13      259.73      3.27 o 
  -2   6   0     1021.55     1001.34     11.81 o 
  -1   6   0      103.38      126.74      2.99 o 
   0   6   0      315.43      315.73     12.83 o 
   1   6   0      396.57      439.86      8.71 o 
   2   6   0       65.39       64.83      1.83 o 
   3   6   0       52.76       67.22      1.66 o 
   4   6   0       31.02       44.85      5.33 o 
   5   6   0      234.85      243.72      3.72 o 
   6   6   0      603.73      634.93      9.17 o 
   7   6   0     1446.62     1456.95     22.87 o 
   8   6   0      995.00     1041.80     22.40 o 
   9   6   0       46.13       37.65      4.70 o 
  10   6   0      317.57      253.82      8.50 o 
  11   6   0       13.70       13.31      2.92 o 
  12   6   0       17.67       20.31      3.66 o 
  13   6   0       72.10       72.25      6.07 o 
 -13   7   0       53.23       57.78      5.32 o 
 -12   7   0       42.12       41.54      4.45 o 
 -11   7   0       33.47       41.67      3.03 o 
 -10   7   0        0.65        1.40      1.47 o 
  -9   7   0      384.27      413.99      9.47 o 
  -8   7   0      397.61      377.56      7.90 o 
  -7   7   0      194.47      189.31      5.05 o 
  -6   7   0        6.43        5.00      0.95 o 
  -5   7   0        0.18        2.99      0.94 o 
  -4   7   0      419.24      473.72      5.85 o 
  -3   7   0      132.94      132.31      2.11 o 
  -2   7   0      113.03      129.93      2.46 o 
  -1   7   0        2.51        3.29      0.88 o 
   0   7   0      177.27      229.21      3.31 o 
   1   7   0      215.02      234.23      3.45 o 
   2   7   0      332.33      405.11      6.07 o 
   3   7   0       17.02       12.80      0.93 o 
   4   7   0       71.27      111.79      2.35 o 
   5   7   0      724.98      719.35     10.14 o 
   6   7   0      395.67      417.65      8.68 o 
   7   7   0       49.28       45.01      5.12 o 
   8   7   0      342.18      313.05     12.33 o 
   9   7   0      975.84      879.23     33.63 o 
  10   7   0       29.92       29.48      4.77 o 
  11   7   0      255.94      248.11      9.02 o 
  12   7   0       66.07       57.93      5.76 o 
  13   7   0       29.53       25.49      4.18 o 
 -12   8   0       54.57       48.53      4.84 o 
 -11   8   0       73.33       66.62      3.06 o 
 -10   8   0       65.09       62.07      4.31 o 
  -9   8   0        0.19        4.59      2.22 o 
  -8   8   0      153.67      156.29      6.33 o 
  -6   8   0      370.57      409.83      8.00 o 
  -5   8   0      362.02      369.45      6.68 o 
  -4   8   0       35.84       28.42      2.07 o 
  -3   8   0      244.46      291.20      4.46 o 
  -2   8   0        0.01       17.98      4.12 o 
  -1   8   0      277.93      354.85      5.60 o 
   0   8   0       68.11       77.14      3.01 o 
   1   8   0      553.86      563.53      6.83 o 
   2   8   0     1495.55     1534.82     17.28 o 
   3   8   0      385.36      396.68      5.36 o 
   4   8   0       99.16       96.43      2.01 o 
   5   8   0      440.39      420.88      7.81 o 
   6   8   0       75.27       65.61      6.73 o 
   7   8   0        4.21        3.15      1.56 o 
   8   8   0       78.94       85.25      5.36 o 
   9   8   0        3.45        2.57      2.04 o 
  10   8   0        8.05        6.06      2.14 o 
  11   8   0       14.36        8.39      2.64 o 
  12   8   0       25.71       28.98      4.29 o 
 -12   9   0        3.96        3.31      2.80 o 
 -11   9   0       26.45       32.56      4.06 o 
 -10   9   0       18.99       28.57      3.03 o 
  -9   9   0      448.66      443.22      9.38 o 
  -8   9   0        0.50       69.38      6.03 o 
  -7   9   0      316.97      340.51      7.52 o 
  -6   9   0      688.31      656.78     10.52 o 
  -5   9   0        1.72      117.09     12.05 o 
  -4   9   0       94.39      105.42      3.84 o 
  -3   9   0       59.77       60.36      4.77 o 
  -2   9   0     1530.66     1560.61     21.01 o 
  -1   9   0      562.92      538.95     13.10 o 
   0   9   0       27.52       34.03      1.66 o 
   1   9   0        0.49        3.38      0.67 o 
   2   9   0       74.39       69.75      3.02 o 
   3   9   0      705.12      778.37     10.82 o 
   4   9   0       66.82       69.29      3.34 o 
   5   9   0      331.84      295.12      6.34 o 
   6   9   0      100.30       89.61      3.37 o 
   7   9   0      541.47      512.45     12.23 o 
   8   9   0       10.55        4.74      2.14 o 
   9   9   0        0.14       -2.22      1.84 o 
  10   9   0       13.45       10.42      2.82 o 
  11   9   0       78.50       69.49      7.53 o 
  12   9   0       24.49       20.97      3.89 o 
 -11  10   0      127.85      160.60      7.08 o 
 -10  10   0      125.89      139.75      6.60 o 
  -9  10   0        3.56       13.49      2.45 o 
  -8  10   0       66.86       74.54      3.77 o 
  -7  10   0        4.27        1.33      1.34 o 
  -6  10   0       12.26       10.84      1.60 o 
  -5  10   0        1.79        0.55      1.40 o 
  -4  10   0       81.86       97.11      3.57 o 
  -3  10   0     1324.98     1284.44     20.15 o 
  -2  10   0      770.27      723.02     11.59 o 
  -1  10   0        0.33        0.65      3.15 o 
   0  10   0        8.59        9.53      2.19 o 
   1  10   0      556.65      525.13      8.14 o 
   2  10   0       48.94       56.02      5.89 o 
   3  10   0      139.95      119.77      4.26 o 
   4  10   0      890.20      770.04     26.73 o 
   5  10   0       36.21       31.50      3.75 o 
   6  10   0     1193.36     1047.09     17.53 o 
   7  10   0       21.14       11.57      2.53 o 
   8  10   0        0.30       -0.44      2.06 o 
   9  10   0       29.25       30.54      3.79 o 
  10  10   0       54.24       63.97      5.37 o 
  11  10   0       10.53        7.47      2.63 o 
 -10  11   0      127.43      125.76      5.14 o 
  -9  11   0      100.36      105.84      4.50 o 
  -8  11   0       36.98       43.34      3.44 o 
  -7  11   0        0.05        3.32      1.99 o 
  -6  11   0      176.10      166.91      4.78 o 
  -5  11   0      307.25      302.54      7.71 o 
  -4  11   0      210.36      208.47      6.09 o 
  -3  11   0       12.75       12.22      2.20 o 
  -2  11   0        1.87        4.88      1.65 o 
  -1  11   0      171.12      153.00      4.92 o 
   0  11   0       74.94       71.48      5.42 o 
   1  11   0      987.47      975.11     16.83 o 
   2  11   0      140.64      142.59      5.01 o 
   3  11   0        0.00        3.90      1.72 o 
   4  11   0        5.90        6.18      2.66 o 
   5  11   0      184.78      181.04     11.02 o 
   6  11   0        5.59        4.22      1.64 o 
   7  11   0        3.90        3.46      2.30 o 
   8  11   0      192.53      200.01      7.72 o 
   9  11   0       16.01       12.70      3.12 o 
  10  11   0       60.93       70.29      5.81 o 
  11  11   0        0.67        2.35      2.54 o 
  -9  12   0       54.11       53.67      3.65 o 
  -8  12   0        0.12        0.10      2.05 o 
  -7  12   0      151.35      158.23      9.38 o 
  -6  12   0      264.42      252.67      8.16 o 
  -5  12   0       91.13       73.38      4.80 o 
  -4  12   0       57.95       50.84      4.18 o 
  -3  12   0      347.66      318.93      7.99 o 
  -2  12   0      953.63      832.26     14.87 o 
  -1  12   0       51.90       56.36      3.61 o 
   0  12   0       46.12       53.66      5.20 o 
   1  12   0       11.82        9.19      2.10 o 
   2  12   0       30.14       13.98      2.67 o 
   3  12   0        0.71        4.03      2.09 o 
   4  12   0       23.34       19.69      3.18 o 
   5  12   0        2.44        1.91      1.50 o 
   6  12   0      112.52       98.90      6.13 o 
   7  12   0        0.71       -1.40      2.14 o 
   8  12   0       28.70       31.05      6.26 o 
   9  12   0       22.82       23.18      6.31 o 
  10  12   0       34.16       45.32      4.92 o 
  -8  13   0      312.94      333.32     10.34 o 
  -7  13   0       31.11       38.53      4.09 o 
  -6  13   0       97.47      117.82      7.92 o 
  -5  13   0       20.85       23.38      2.87 o 
  -4  13   0        3.44        7.28      2.17 o 
  -3  13   0      110.13       99.59      4.83 o 
  -2  13   0       19.78       24.08      3.64 o 
  -1  13   0      400.26      434.77     15.12 o 
   0  13   0        0.46        1.23      2.13 o 
   1  13   0        0.71        0.85      2.45 o 
   2  13   0        7.69        7.62      2.68 o 
   3  13   0        3.78        6.27      3.79 o 
   4  13   0        0.70        5.96      2.50 o 
   5  13   0       23.85       21.45      3.40 o 
   6  13   0       65.89       58.17      6.94 o 
   7  13   0      106.18      108.25     17.23 o 
   8  13   0      158.08      155.88      6.43 o 
   9  13   0       79.06       77.02      5.37 o 
  -7  14   0       25.71       27.37      5.63 o 
  -6  14   0        9.51       12.89      4.61 o 
  -5  14   0      112.80      120.22      6.04 o 
  -4  14   0       13.29       16.57      2.72 o 
  -3  14   0       17.13       14.17      2.65 o 
  -2  14   0       71.48       84.80      5.37 o 
  -1  14   0       10.44       11.41      2.99 o 
   0  14   0      363.37      334.87     13.21 o 
   1  14   0        5.63       10.56      2.63 o 
   2  14   0      198.76      241.24      8.97 o 
   3  14   0       37.99       45.10      4.81 o 
   4  14   0        2.05       -0.94      2.22 o 
   5  14   0       29.20       26.84      4.01 o 
   6  14   0        4.18        3.62      2.18 o 
   7  14   0     1013.59     1121.00     48.33 o 
   8  14   0        4.84        4.07      2.80 o 
  -6  15   0       11.32       13.29      3.30 o 
  -5  15   0       87.38       94.55      6.37 o 
  -4  15   0        0.10        2.29      2.27 o 
  -3  15   0       16.10       21.27      3.13 o 
  -2  15   0        9.30        9.60      2.41 o 
  -1  15   0       25.95       36.01      7.36 o 
   0  15   0      157.28      159.80      7.30 o 
   1  15   0       82.00      105.10      8.60 o 
   2  15   0      241.18      284.52     12.16 o 
   3  15   0       10.08       12.22      4.63 o 
   4  15   0       12.68       10.01      3.23 o 
   5  15   0        0.95        1.05      3.14 o 
   6  15   0       66.75       73.21      7.30 o 
  -3  16   0       45.96       51.73      4.47 o 
  -2  16   0       90.09      103.20      5.65 o 
  -1  16   0      316.48      380.08     12.13 o 
   0  16   0       22.56       36.60      7.01 o 
   1  16   0        2.73        0.47      4.06 o 
   2  16   0       97.86      106.62      9.02 o 
   3  16   0        7.09        4.19      3.72 o 
   4  16   0       25.39       20.67      4.27 o 
  -3 -16   1        1.27        4.99      3.53 o 
  -2 -16   1       12.58       15.76      4.46 o 
  -1 -16   1        4.62        7.51      3.86 o 
   0 -16   1       24.00       28.08      5.19 o 
   1 -16   1      607.28      693.73     23.09 o 
   2 -16   1       48.83       51.21      5.40 o 
   3 -16   1       22.21       26.11      3.40 o 
  -6 -15   1       78.27       58.32      8.85 o 
  -5 -15   1       15.83        6.44      2.60 o 
  -4 -15   1       41.15       29.50      4.37 o 
  -3 -15   1        0.06        2.51      2.76 o 
  -2 -15   1        6.00        6.10      3.50 o 
  -1 -15   1       14.55       14.77      5.52 o 
   0 -15   1       48.90       44.21      5.95 o 
   1 -15   1        3.61       -1.21      2.45 o 
   2 -15   1       28.09       29.23      4.12 o 
   3 -15   1        5.18        7.46      2.41 o 
   4 -15   1       33.47       24.00      3.19 o 
   5 -15   1       13.36       11.22      3.30 o 
  -7 -14   1       18.87       20.69      3.13 o 
  -6 -14   1       32.71       33.84      4.45 o 
  -5 -14   1       20.06       13.19      3.02 o 
  -4 -14   1       10.44       10.73      3.04 o 
  -3 -14   1       32.35       44.35      4.72 o 
  -2 -14   1      153.89      165.77      7.55 o 
  -1 -14   1       17.34       30.08      4.75 o 
   0 -14   1       42.34       37.25      4.11 o 
   1 -14   1        0.19        6.84      2.58 o 
   2 -14   1        0.00        1.94      2.30 o 
   3 -14   1      164.30      162.31      5.93 o 
   4 -14   1       45.83       46.89      5.45 o 
   5 -14   1      261.14      277.02      8.18 o 
   6 -14   1       59.98       54.52      4.87 o 
   7 -14   1      552.55      529.80     13.81 o 
  -9 -13   1      191.73      216.80      7.69 o 
  -8 -13   1       15.08       20.13      3.92 o 
  -7 -13   1        0.72        3.36      2.31 o 
  -6 -13   1      284.74      292.90      9.99 o 
  -5 -13   1       15.95       19.18      3.43 o 
  -4 -13   1        5.91        5.14      2.53 o 
  -3 -13   1      220.55      232.83      8.56 o 
  -2 -13   1      260.65      278.98      9.37 o 
  -1 -13   1        0.15        1.16      2.04 o 
   0 -13   1       33.99       31.74      3.76 o 
   1 -13   1       33.23       25.73      3.56 o 
   2 -13   1       87.20       96.71      6.27 o 
   3 -13   1      100.52       92.15      4.65 o 
   4 -13   1       13.03        7.87      2.27 o 
   5 -13   1       75.43       69.61      4.57 o 
   6 -13   1      203.36      208.67      8.80 o 
   7 -13   1       87.50      102.61      5.90 o 
   8 -13   1       11.20       15.11      4.97 o 
 -10 -12   1       48.22       55.50      5.37 o 
  -9 -12   1       61.67       62.49      5.28 o 
  -8 -12   1      107.38      129.79      7.79 o 
  -7 -12   1       22.79       25.48      2.59 o 
  -6 -12   1       14.73        8.22      2.16 o 
  -5 -12   1        1.18        3.52      2.34 o 
  -4 -12   1       43.82       38.25      3.98 o 
  -3 -12   1      804.05      728.65     20.91 o 
  -2 -12   1        5.09        4.73      1.89 o 
  -1 -12   1       36.13       30.03      3.05 o 
   0 -12   1        0.21       -0.44      1.75 o 
   1 -12   1        1.02        0.89      2.03 o 
   2 -12   1       21.61       16.49      2.29 o 
   3 -12   1      213.27      227.96      6.55 o 
   4 -12   1        1.81        0.66      1.73 o 
   5 -12   1       31.09       26.35      2.95 o 
   6 -12   1        6.66        6.62      2.01 o 
   7 -12   1       83.67       89.96      9.19 o 
   8 -12   1        7.18        5.69      2.54 o 
   9 -12   1       16.62       19.96      3.35 o 
 -10 -11   1       34.21       28.75      4.57 o 
  -9 -11   1        0.02       -3.81      2.10 o 
  -8 -11   1      186.05      198.70      7.58 o 
  -7 -11   1      116.65      117.25      5.70 o 
  -6 -11   1      250.61      256.11      7.17 o 
  -5 -11   1       20.91       24.45      2.66 o 
  -4 -11   1      266.41      332.51      8.96 o 
  -3 -11   1        1.82        4.38      1.68 o 
  -2 -11   1      405.27      336.95     25.36 o 
  -1 -11   1       28.32       30.37      2.79 o 
   0 -11   1       53.13       52.08      3.30 o 
   1 -11   1        0.00        1.29      1.67 o 
   2 -11   1       86.65       79.77      3.73 o 
   3 -11   1      895.88      871.87     15.16 o 
   4 -11   1        6.20        7.72      1.98 o 
   5 -11   1      471.98      427.47      9.57 o 
   6 -11   1      329.61      295.43      7.71 o 
   7 -11   1        9.78       16.63      2.04 o 
   8 -11   1      125.70      118.53      6.21 o 
   9 -11   1        1.05        3.71      2.23 o 
  10 -11   1       77.50       73.85      4.10 o 
 -11 -10   1       60.90       56.83      5.27 o 
 -10 -10   1      131.67      137.24      8.57 o 
  -9 -10   1       57.96       58.70      4.89 o 
  -8 -10   1        5.74        6.30      2.31 o 
  -7 -10   1       40.17       44.89      4.45 o 
  -6 -10   1       36.20       30.19      3.24 o 
  -5 -10   1      496.47      473.49      9.91 o 
  -4 -10   1        2.17        6.32      1.80 o 
  -3 -10   1        2.05        3.67      1.23 o 
  -2 -10   1      259.36      294.98      6.82 o 
  -1 -10   1       65.22       70.95      2.97 o 
   0 -10   1      128.76      121.23      4.29 o 
   1 -10   1      497.78      463.07      9.71 o 
   2 -10   1     1074.09     1078.26     15.76 o 
   3 -10   1     1389.93     1293.32     20.21 o 
   4 -10   1      223.17      198.14      5.68 o 
   5 -10   1        0.84        1.82      1.01 o 
   6 -10   1      270.02      246.60      6.44 o 
   7 -10   1        2.05        1.02      1.31 o 
   8 -10   1       19.71       17.64      2.28 o 
   9 -10   1       32.63       29.54      2.83 o 
  10 -10   1      101.37      103.04      4.56 o 
  11 -10   1       30.47       46.78      3.67 o 
 -12  -9   1      102.26      108.23      6.59 o 
 -11  -9   1       11.45       12.27      4.21 o 
 -10  -9   1        4.17        3.45      2.60 o 
  -9  -9   1       56.32       53.49      4.47 o 
  -8  -9   1       40.23       34.41      3.53 o 
  -7  -9   1        9.08        6.50      2.01 o 
  -6  -9   1        0.22       -0.09      1.41 o 
  -5  -9   1       14.57       12.60      1.67 o 
  -4  -9   1     2026.32     2008.40     24.41 o 
  -3  -9   1      889.57      871.12     10.92 o 
  -2  -9   1      301.33      253.01      4.84 o 
  -1  -9   1      464.36      479.58      6.06 o 
   0  -9   1        0.10        0.66      0.77 o 
   1  -9   1     3088.09     3108.65     38.46 o 
   2  -9   1       19.95       25.03      2.76 o 
   3  -9   1      535.80      525.34      9.70 o 
   4  -9   1       10.38       12.61      2.35 o 
   5  -9   1       10.15       10.60      1.44 o 
   6  -9   1      244.24      300.08      7.14 o 
   7  -9   1       59.48       86.87      5.46 o 
   8  -9   1      329.90      315.33      7.33 o 
   9  -9   1      417.34      423.82      9.11 o 
  10  -9   1        2.80        6.10      1.86 o 
  11  -9   1        0.01        0.68      1.81 o 
  12  -9   1       16.68       11.83      2.38 o 
 -12  -8   1       22.25       12.84      3.65 o 
 -11  -8   1      215.93      219.51     10.07 o 
 -10  -8   1       49.53       48.54      4.54 o 
  -9  -8   1      471.17      395.92     14.82 o 
  -8  -8   1       60.39       51.86      4.13 o 
  -7  -8   1      358.54      334.98      7.92 o 
  -6  -8   1       26.92       22.63      1.99 o 
  -5  -8   1      188.68      174.43      4.50 o 
  -4  -8   1       40.84       45.30      1.75 o 
  -3  -8   1     1380.87     1382.36     15.80 o 
  -2  -8   1     1386.98     1408.71     15.88 o 
  -1  -8   1        1.47        1.55      0.66 o 
   0  -8   1       80.58       84.18      2.39 o 
   1  -8   1        1.30        3.23      0.83 o 
   2  -8   1        9.51       10.31      0.97 o 
   3  -8   1       30.29       30.82      2.04 o 
   4  -8   1       83.74       84.44      2.56 o 
   5  -8   1       50.01       60.12      6.00 o 
   6  -8   1      107.68      106.93      6.23 o 
   7  -8   1      902.35      854.25     14.12 o 
   8  -8   1        4.23        1.99      1.50 o 
   9  -8   1      188.41      178.93      5.36 o 
  10  -8   1       17.26       15.47      2.32 o 
  11  -8   1       51.32       48.68      3.42 o 
  12  -8   1        3.00        5.88      2.76 o 
 -13  -7   1        2.04        3.15      2.84 o 
 -12  -7   1       48.17       30.00      5.99 o 
 -11  -7   1        0.74       -1.30      2.04 o 
 -10  -7   1        0.79       -0.54      1.98 o 
  -9  -7   1        0.30        4.27      2.14 o 
  -8  -7   1      299.85      263.11      8.11 o 
  -7  -7   1      756.46      645.16     12.20 o 
  -6  -7   1      451.57      432.02     11.52 o 
  -5  -7   1      499.90      497.15      7.55 o 
  -4  -7   1       81.48       57.62      1.66 o 
  -3  -7   1      111.08      141.19      2.55 o 
  -2  -7   1      303.93      347.48      4.94 o 
  -1  -7   1     2512.15     2719.81     28.45 o 
   0  -7   1        2.39        3.53      0.90 o 
   1  -7   1     3538.82     4114.68     49.74 o 
   2  -7   1      181.30      205.56      4.05 o 
   3  -7   1      419.14      489.84      6.26 o 
   4  -7   1        1.25        2.19      0.68 o 
   5  -7   1      229.47      262.12      3.80 o 
   6  -7   1      303.55      335.47      5.71 o 
   7  -7   1       86.56       90.39      3.18 o 
   8  -7   1      431.26      421.68      8.55 o 
   9  -7   1       16.57       19.26      2.22 o 
  10  -7   1       58.32       60.63      4.70 o 
  11  -7   1       21.54       19.85      1.98 o 
  12  -7   1        1.83        3.44      2.60 o 
  13  -7   1        0.90       -0.91      2.36 o 
 -13  -6   1      159.81      176.20      8.24 o 
 -12  -6   1       13.80       16.89      3.46 o 
 -11  -6   1      154.17      138.62      8.60 o 
 -10  -6   1        1.66        0.22      1.95 o 
  -9  -6   1      936.25      795.68     16.94 o 
  -8  -6   1        0.10        3.86      1.89 o 
  -7  -6   1      715.51      754.09     13.53 o 
  -6  -6   1        0.10        1.26      0.87 o 
  -5  -6   1        0.03        2.22      0.73 o 
  -4  -6   1       17.41       22.03      1.14 o 
  -3  -6   1       31.78       45.90      1.33 o 
  -2  -6   1     2291.31     2925.95     28.22 o 
  -1  -6   1        2.69        2.89      0.74 o 
   0  -6   1      112.52      178.42      4.79 o 
   1  -6   1      593.05      616.33     17.14 o 
   2  -6   1     4855.59     5242.12     62.60 o 
   3  -6   1       90.18       71.85      2.60 o 
   4  -6   1      398.09      376.53      4.45 o 
   5  -6   1      396.33      371.71      4.33 o 
   6  -6   1      253.13      279.39      3.86 o 
   7  -6   1       27.24       20.82      1.26 o 
   8  -6   1      384.60      382.94      6.39 o 
   9  -6   1      115.05      115.70      4.76 o 
  10  -6   1       55.58       53.30      2.58 o 
  11  -6   1      177.23      178.57      5.26 o 
  12  -6   1       25.13       29.09      3.77 o 
  13  -6   1        0.11        1.30      2.58 o 
 -13  -5   1       35.64       42.27      8.60 o 
 -12  -5   1       59.22       62.44      5.43 o 
 -11  -5   1       83.70       84.12      5.45 o 
 -10  -5   1      113.72      114.34     12.01 o 
  -9  -5   1      108.08      111.35      5.37 o 
  -8  -5   1       34.07       27.83      2.99 o 
  -7  -5   1       65.02       66.53      2.29 o 
  -6  -5   1       21.20       22.97      1.56 o 
  -5  -5   1        8.78       12.14      0.91 o 
  -4  -5   1      227.60      256.32      3.59 o 
  -3  -5   1     2440.93     2827.29     34.48 o 
  -2  -5   1        5.70        4.55      0.88 o 
  -1  -5   1     5986.59     6659.70     71.73 o 
   0  -5   1      322.36      315.56      7.68 o 
   1  -5   1     1413.68     1520.75     20.99 o 
   2  -5   1       81.01       68.77      1.97 o 
   3  -5   1      145.46      135.61      2.37 o 
   4  -5   1        8.44       12.20      0.80 o 
   5  -5   1      538.34      549.38      5.75 o 
   6  -5   1      210.66      217.78      3.25 o 
   7  -5   1        0.29        1.24      0.69 o 
   8  -5   1       10.00        8.53      1.27 o 
   9  -5   1        3.99        4.53      1.11 o 
  10  -5   1        0.01       -1.49      1.29 o 
  11  -5   1      160.74      141.26      6.31 o 
  12  -5   1        0.00       -2.00      2.04 o 
  13  -5   1       26.23       33.85      6.92 o 
 -13  -4   1        3.96       10.68      3.27 o 
 -12  -4   1        3.31        1.91      2.47 o 
 -11  -4   1        3.31        7.42      2.48 o 
 -10  -4   1       14.52       13.02      2.71 o 
  -9  -4   1      361.71      322.53     13.56 o 
  -8  -4   1      243.65      249.20      6.23 o 
  -7  -4   1      275.96      266.40      5.00 o 
  -6  -4   1      202.38      266.26      4.08 o 
  -5  -4   1        8.95        8.80      0.76 o 
  -4  -4   1     2483.38     2855.92     24.76 o 
  -3  -4   1       19.24       20.06      0.94 o 
  -2  -4   1     2978.16     3009.14     28.76 o 
  -1  -4   1      180.10      160.99      5.01 o 
   0  -4   1     8730.61     8855.60     89.55 o 
   1  -4   1      365.69      359.07      8.61 o 
   2  -4   1      397.46      411.70      4.98 o 
   3  -4   1       37.38       44.31      1.34 o 
   4  -4   1      231.91      240.29      3.71 o 
   5  -4   1      670.14      746.06      7.85 o 
   6  -4   1       32.31       36.30      1.36 o 
   7  -4   1     1051.07     1172.10     11.55 o 
   8  -4   1       16.20       18.63      1.37 o 
   9  -4   1      105.85      118.57      3.07 o 
  10  -4   1      139.53      124.77      3.44 o 
  11  -4   1        0.03        0.12      2.04 o 
  12  -4   1        0.00       -0.49      2.25 o 
  13  -4   1       22.56       20.81      4.44 o 
  14  -4   1      397.30      425.12     20.67 o 
 -14  -3   1       59.70       67.98      6.25 o 
 -13  -3   1        2.95        1.86      2.87 o 
 -12  -3   1        4.41        6.20      2.65 o 
 -11  -3   1      101.49       80.65      5.42 o 
 -10  -3   1        2.18       -0.41      1.88 o 
  -9  -3   1      860.84      887.19     30.67 o 
  -8  -3   1        3.95        2.95      0.93 o 
  -7  -3   1        7.11       15.38      1.43 o 
  -6  -3   1       83.02       75.23      2.09 o 
  -5  -3   1     5263.39     5767.36     55.45 o 
  -4  -3   1      459.40      457.15      5.90 o 
  -3  -3   1       84.64       53.42      1.38 o 
  -2  -3   1      191.60      169.20      2.75 o 
  -1  -3   1      374.84      344.46      4.03 o 
   0  -3   1      854.58      852.57      9.30 o 
   1  -3   1      992.59      981.48     24.72 o 
   2  -3   1    12894.57    12734.87    150.58 o 
   3  -3   1        1.56        1.47      0.42 o 
   4  -3   1      547.93      556.99      5.91 o 
   5  -3   1        0.79        1.30      0.47 o 
   6  -3   1       10.62        6.55      0.73 o 
   7  -3   1       47.39       55.90      1.88 o 
   8  -3   1     2366.82     2558.93     26.94 o 
   9  -3   1      336.17      391.02      7.01 o 
  10  -3   1     1406.85     1488.89     20.77 o 
  11  -3   1      763.82      814.01     13.37 o 
  12  -3   1        7.14        6.24      2.39 o 
  13  -3   1      139.90      138.36      5.94 o 
  14  -3   1       13.63       14.31      4.05 o 
 -14  -2   1       20.56       12.31      4.30 o 
 -13  -2   1      254.12      247.57      9.61 o 
 -12  -2   1        0.37        2.20      2.45 o 
 -11  -2   1      156.88      156.99      6.83 o 
 -10  -2   1      122.35      126.91      5.85 o 
  -9  -2   1      339.66      341.69      7.24 o 
  -8  -2   1      400.65      461.61      8.26 o 
  -7  -2   1       63.71       63.41      2.18 o 
  -6  -2   1        0.80        1.11      0.52 o 
  -5  -2   1      915.23      940.32     14.09 o 
  -4  -2   1      411.04      513.14      6.00 o 
  -3  -2   1      472.04      447.53      6.43 o 
  -2  -2   1        1.10        1.76      0.27 o 
  -1  -2   1        0.06        4.86      0.94 o 
   0  -2   1     1981.77     1329.09     26.63 o 
   1  -2   1    19343.53    19598.00    604.73 o 
   2  -2   1      368.36      294.65      5.18 o 
   3  -2   1     7780.78     8536.37     80.20 o 
   4  -2   1        7.12        7.75      0.60 o 
   5  -2   1    11833.54    13908.58    114.30 o 
   6  -2   1      893.96      975.18     18.80 o 
   7  -2   1       26.24       35.68      1.78 o 
   8  -2   1      387.42      397.09      5.50 o 
   9  -2   1     1409.36     1429.20     18.14 o 
  10  -2   1       12.03       21.25      2.19 o 
  11  -2   1       70.93       89.95      8.05 o 
  12  -2   1      193.45      211.11      6.86 o 
  13  -2   1        2.40        4.26      2.33 o 
  14  -2   1       95.58      100.84      7.15 o 
 -14  -1   1      103.27      101.77      7.39 o 
 -13  -1   1       63.92       58.61      5.60 o 
 -12  -1   1       51.34       50.19      4.85 o 
 -11  -1   1      952.59      896.47     19.41 o 
 -10  -1   1        4.55        7.81      2.44 o 
  -9  -1   1       14.25       10.82      1.73 o 
  -8  -1   1      120.20      125.71      3.12 o 
  -7  -1   1      115.71      151.19      3.25 o 
  -6  -1   1       45.14       40.30      1.53 o 
  -5  -1   1     4353.41     4571.31     48.06 o 
  -4  -1   1      249.68      277.88      3.94 o 
  -3  -1   1        0.17        3.25      0.45 o 
  -2  -1   1     4289.00     4529.23     50.01 o 
  -1  -1   1      728.68      354.55     16.56 o 
   0  -1   1      699.10      742.78     67.56 o 
   1  -1   1       18.68        5.45      0.52 o 
   2  -1   1    10779.78    11653.17    134.17 o 
   3  -1   1      250.78      197.00      7.26 o 
   4  -1   1      300.63      373.61      6.84 o 
   5  -1   1      511.49      560.83     10.06 o 
   6  -1   1      560.04      679.08      6.95 o 
   7  -1   1      821.00      851.83      9.05 o 
   8  -1   1       26.92       23.17      1.60 o 
   9  -1   1      793.27      787.85     10.48 o 
  10  -1   1       66.19       67.08      3.17 o 
  11  -1   1        3.06        3.22      2.26 o 
  12  -1   1       24.25       17.37      3.55 o 
  13  -1   1       74.20       77.41      5.04 o 
  14  -1   1        5.64        7.36      2.68 o 
 -14   0   1      100.75       84.15      6.85 o 
 -13   0   1       34.91       26.74      4.06 o 
 -12   0   1      271.17      266.95      9.47 o 
 -11   0   1      121.85      122.77      6.13 o 
 -10   0   1      209.64      204.62      7.41 o 
  -9   0   1       96.94       89.98      3.88 o 
  -8   0   1      506.46      525.73      7.05 o 
  -7   0   1      401.46      402.46      5.85 o 
  -6   0   1      648.62      622.02      7.73 o 
  -5   0   1       48.44       33.70      1.34 o 
  -4   0   1     2314.40     2086.19     28.32 o 
  -3   0   1     2204.08     2246.87     26.09 o 
  -2   0   1      419.15      299.52     11.63 o 
  -1   0   1        0.53        0.73      0.44 o 
   0   0   1        2.36       -0.12      0.06 o 
   1   0   1     5222.28     3756.99    345.28 o 
   2   0   1       25.12       17.37      1.83 o 
   3   0   1     1508.88     1515.54     16.10 o 
   4   0   1      716.88      696.52     10.92 o 
   5   0   1       22.14       11.41      0.92 o 
   6   0   1        5.72       11.92      0.91 o 
   7   0   1        0.35        0.22      0.59 o 
   8   0   1      213.80      214.13      4.04 o 
   9   0   1        5.77        7.45      1.33 o 
  10   0   1      837.18      824.88     14.49 o 
  11   0   1        4.48        3.88      3.29 o 
  12   0   1        0.03       -2.62      2.58 o 
  13   0   1        0.27        1.45      3.03 o 
  14   0   1      100.01      105.19      5.79 o 
 -14   1   1        1.90        2.82      2.41 o 
 -13   1   1        1.64        6.78      2.21 o 
 -12   1   1        0.01        2.03      1.75 o 
 -11   1   1      158.36      154.57      5.42 o 
 -10   1   1      190.03      185.35      4.91 o 
  -9   1   1        2.16        3.36      1.43 o 
  -8   1   1        0.74        3.50      0.86 o 
  -7   1   1     1117.33     1036.57     11.13 o 
  -6   1   1      621.01      674.64      8.32 o 
  -5   1   1      322.77      329.23      5.00 o 
  -4   1   1      658.83      760.50     10.65 o 
  -3   1   1      248.69      215.85      5.19 o 
  -2   1   1    73867.88    74952.95   1503.52 o 
  -1   1   1      100.18       51.39      2.49 o 
   0   1   1    10450.81     9436.61   1411.03 o 
   1   1   1     1031.88      546.58     13.00 o 
   2   1   1        7.39        6.97      0.63 o 
   3   1   1     2028.65     1950.10     62.18 o 
   4   1   1     1879.24     1898.02     20.17 o 
   5   1   1       26.94       33.64      1.82 o 
   6   1   1      654.15      699.20      8.85 o 
   7   1   1      996.82     1083.11     12.38 o 
   8   1   1        1.67        1.14      0.79 o 
   9   1   1      353.03      385.97      7.32 o 
  10   1   1      332.90      327.74      6.96 o 
  11   1   1      567.37      531.40     11.64 o 
  12   1   1      160.94      167.33      7.37 o 
  13   1   1        0.00       -1.31      3.73 o 
  14   1   1       66.95       73.71      6.28 o 
 -14   2   1       26.84       41.63      4.13 o 
 -13   2   1        5.74        7.29      2.45 o 
 -12   2   1       98.78      103.11      6.42 o 
 -11   2   1       13.53       11.46      2.26 o 
 -10   2   1       10.24       10.61      1.81 o 
  -9   2   1      162.98      176.43      4.65 o 
  -8   2   1       64.34       60.52      2.21 o 
  -7   2   1      251.32      206.94      3.79 o 
  -6   2   1      599.56      614.87      8.70 o 
  -5   2   1      173.25      181.35      2.66 o 
  -4   2   1       47.99       40.97      1.19 o 
  -3   2   1    11109.25    12370.09    115.90 o 
  -2   2   1      510.77      372.38     10.18 o 
  -1   2   1     1517.55     1463.25     14.49 o 
   0   2   1       75.51       36.79      1.27 o 
   1   2   1     1761.22     1632.73     23.63 o 
   2   2   1      146.96      136.27      4.75 o 
   3   2   1      197.06      167.66      2.81 o 
   4   2   1      356.77      356.36      5.29 o 
   5   2   1       52.27       68.82      3.17 o 
   6   2   1        1.95        6.85      0.80 o 
   7   2   1       70.51       68.20      2.07 o 
   8   2   1     2683.84     2637.93     34.66 o 
   9   2   1      167.02      172.96      5.34 o 
  10   2   1      930.35      835.80     17.79 o 
  11   2   1       13.46       14.52      2.91 o 
  12   2   1       68.18       57.10      5.12 o 
  13   2   1        0.12        4.64      2.75 o 
  14   2   1       39.99       42.21      5.26 o 
 -14   3   1        1.14        4.14      2.45 o 
 -13   3   1      173.12      188.22      6.81 o 
 -12   3   1       42.41       50.74      4.03 o 
 -11   3   1       20.74       28.21      2.81 o 
 -10   3   1      599.61      627.83     10.85 o 
  -9   3   1      134.98      109.45      3.74 o 
  -8   3   1      119.35      145.60      3.89 o 
  -7   3   1       42.69       55.35      2.51 o 
  -6   3   1     1519.08     1587.83     14.29 o 
  -5   3   1        4.03        0.95      0.60 o 
  -4   3   1     2537.38     2924.42     24.14 o 
  -3   3   1        3.50        3.48      0.58 o 
  -2   3   1     3413.16     3487.75     31.82 o 
  -1   3   1       55.66       50.10      1.60 o 
   0   3   1       14.00        9.16      0.55 o 
   1   3   1     1997.00     1745.91     30.07 o 
   2   3   1        0.24       -1.46      0.73 o 
   3   3   1      945.99      966.51     14.74 o 
   4   3   1      297.21      282.86      6.35 o 
   5   3   1      375.64      437.14      6.51 o 
   6   3   1      148.12      144.24      4.92 o 
   7   3   1      205.93      259.61      5.44 o 
   8   3   1        6.13        4.86      1.20 o 
   9   3   1      446.25      473.48     11.61 o 
  10   3   1      405.34      371.59     10.37 o 
  11   3   1       20.25       10.71      2.83 o 
  12   3   1      238.76      214.17      8.42 o 
  13   3   1        0.41        1.23      2.65 o 
  14   3   1      223.43      221.64     14.76 o 
 -13   4   1       23.20       25.02      3.35 o 
 -12   4   1      199.53      200.51      5.97 o 
 -11   4   1      129.75      133.07      5.19 o 
 -10   4   1      134.26      123.58      4.74 o 
  -9   4   1      469.64      471.16      8.06 o 
  -8   4   1       15.01       14.87      1.32 o 
  -7   4   1      322.01      383.69      5.20 o 
  -6   4   1      104.51      105.72      2.13 o 
  -5   4   1     1785.78     1780.58     15.54 o 
  -4   4   1      849.62      882.19     13.18 o 
  -3   4   1      126.30      130.44      1.94 o 
  -2   4   1      161.03      141.36      1.96 o 
  -1   4   1       44.32       36.53      1.34 o 
   0   4   1     4597.41     4631.41     43.84 o 
   1   4   1      229.99      206.00      3.25 o 
   2   4   1       40.25       31.37      0.99 o 
   3   4   1      100.22       88.97      4.31 o 
   4   4   1     2802.45     2992.82     82.89 o 
   5   4   1       28.05       22.87      1.61 o 
   6   4   1      396.60      417.65      9.13 o 
   7   4   1       18.94       14.76      1.44 o 
   8   4   1     1543.86     1481.91     23.36 o 
   9   4   1      289.45      274.07      8.25 o 
  10   4   1      287.27      261.40      8.85 o 
  11   4   1       22.34       24.68      3.66 o 
  12   4   1       18.85       13.11      3.18 o 
  13   4   1       70.10       87.49      6.62 o 
  14   4   1        5.54       20.68      7.52 o 
 -13   5   1        2.72        4.26      4.55 o 
 -12   5   1        0.46        1.92      2.50 o 
 -11   5   1      276.65      260.16      6.72 o 
 -10   5   1      328.02      322.85      7.25 o 
  -9   5   1       37.45       32.65      1.85 o 
  -8   5   1     1775.20     1803.00     19.99 o 
  -7   5   1       88.53       75.76      2.27 o 
  -6   5   1      296.18      339.86      4.54 o 
  -5   5   1        5.94        5.48      0.66 o 
  -4   5   1      655.22      698.43      7.16 o 
  -3   5   1     3207.81     3334.36     30.24 o 
  -2   5   1      982.43      932.32      8.33 o 
  -1   5   1      172.62      206.27      2.69 o 
   0   5   1       92.50       75.77      1.66 o 
   1   5   1     2095.91     2357.51     23.12 o 
   2   5   1        6.49        3.48      0.69 o 
   3   5   1      143.85      176.89      5.07 o 
   4   5   1      307.07      290.92      7.07 o 
   5   5   1      168.86      154.49      4.43 o 
   6   5   1     2258.29     2330.14     39.45 o 
   7   5   1       46.52       42.60      2.91 o 
   8   5   1        0.62        1.12      1.52 o 
   9   5   1      236.34      240.19      7.73 o 
  10   5   1      244.42      216.41      7.75 o 
  11   5   1        0.07        3.66      3.71 o 
  12   5   1       11.39       10.77      2.96 o 
  13   5   1       52.22       67.38     17.55 o 
 -13   6   1       55.67       72.48      5.79 o 
 -12   6   1        0.27        4.23      2.47 o 
 -11   6   1      445.25      463.82     12.25 o 
 -10   6   1        0.01        1.68      1.37 o 
  -9   6   1      114.10      116.25      3.33 o 
  -8   6   1       23.35       25.14      1.75 o 
  -7   6   1      395.06      364.43      5.53 o 
  -6   6   1       17.10       25.46      1.40 o 
  -5   6   1      192.44      201.15      2.99 o 
  -4   6   1       72.10       87.77      1.86 o 
  -3   6   1      264.90      227.22      3.06 o 
  -2   6   1       22.25       17.95      0.90 o 
  -1   6   1       62.98       61.93      1.76 o 
   0   6   1     8937.49    10060.67     94.69 o 
   1   6   1        0.10        0.74      0.52 o 
   2   6   1       10.47       16.92      1.53 o 
   3   6   1        8.27        7.29      1.00 o 
   4   6   1      564.41      735.34     15.47 o 
   5   6   1        0.94        3.33      1.53 o 
   6   6   1      363.31      374.04      8.29 o 
   7   6   1     1056.19     1034.70     20.57 o 
   8   6   1     1211.37     1159.83     22.01 o 
   9   6   1      553.10      506.30     12.40 o 
  10   6   1       74.15       69.41      5.15 o 
  11   6   1       73.72       65.76      5.34 o 
  12   6   1       15.16       19.26      3.56 o 
  13   6   1      112.75      117.20      7.05 o 
 -12   7   1      189.05      202.61      8.07 o 
 -11   7   1        8.68        8.53      2.78 o 
 -10   7   1       31.79       31.52      2.15 o 
  -9   7   1       16.89       19.57      2.09 o 
  -8   7   1       46.91       50.42      4.51 o 
  -7   7   1      103.14      109.58      5.17 o 
  -6   7   1      605.31      608.98      7.32 o 
  -5   7   1      456.28      409.12      6.21 o 
  -4   7   1      460.50      442.50      5.21 o 
  -3   7   1      112.30       83.79      2.28 o 
  -2   7   1      240.54      241.52      8.67 o 
  -1   7   1       10.46       22.91      1.26 o 
   0   7   1        6.26       11.54      3.94 o 
   1   7   1      260.35      311.38      4.25 o 
   2   7   1      108.29      126.94      2.38 o 
   3   7   1       39.95       37.54      2.76 o 
   4   7   1        0.00        1.64      0.64 o 
   5   7   1        0.01        0.31      0.78 o 
   6   7   1     1719.18     1654.84     29.80 o 
   7   7   1      268.86      267.46     15.14 o 
   8   7   1     2854.42     2712.57     56.42 o 
   9   7   1       89.02       94.94      5.32 o 
  10   7   1       59.65       43.09      4.32 o 
  11   7   1        0.09       -0.28      2.30 o 
  12   7   1        7.76        6.55      2.89 o 
  13   7   1        9.96       15.56      3.78 o 
 -12   8   1       33.60       24.62      3.89 o 
 -11   8   1       31.40       30.08      3.86 o 
 -10   8   1       53.87       61.53      3.47 o 
  -9   8   1      397.09      407.90      8.66 o 
  -8   8   1      563.49      544.18     10.42 o 
  -7   8   1     1138.64     1212.93     50.05 o 
  -6   8   1      532.76      612.19     15.88 o 
  -4   8   1        5.03        8.93      0.94 o 
  -3   8   1      113.04       97.98      1.98 o 
  -2   8   1      384.03      382.65      5.21 o 
  -1   8   1        1.11        2.48      0.79 o 
   0   8   1      720.10      751.84      8.04 o 
   1   8   1       12.37        6.07      0.76 o 
   2   8   1      481.69      560.53      6.89 o 
   3   8   1        2.80       10.58      3.19 o 
   4   8   1       45.25       35.53      2.01 o 
   5   8   1        0.09        0.98      0.75 o 
   6   8   1      384.70      343.71     12.12 o 
   7   8   1        9.18       10.41      2.39 o 
   8   8   1        4.53        1.37      1.71 o 
   9   8   1      139.29      129.16      6.02 o 
  10   8   1       19.04       13.87      3.35 o 
  11   8   1      101.80      106.33      6.28 o 
  12   8   1       37.04       32.52      4.46 o 
 -11   9   1      146.47      149.54      4.32 o 
 -10   9   1       46.56       52.93      3.57 o 
  -9   9   1      117.85      116.95      4.58 o 
  -8   9   1      578.80      654.19     12.02 o 
  -7   9   1       49.83       62.64      3.31 o 
  -6   9   1       35.20       37.44      2.60 o 
  -5   9   1     1462.45     1428.53     19.91 o 
  -4   9   1       20.80       17.91      1.66 o 
  -3   9   1      169.83      177.99      3.82 o 
  -2   9   1      470.88      471.12     12.23 o 
  -1   9   1      601.55      651.14      9.16 o 
   0   9   1       20.21       24.76      1.40 o 
   1   9   1      294.07      314.08      5.51 o 
   2   9   1      893.03      946.21     10.77 o 
   3   9   1      226.44      206.22      3.97 o 
   4   9   1     3276.84     3312.99     54.58 o 
   5   9   1       59.46       49.32      3.22 o 
   6   9   1      496.87      525.14     12.56 o 
   7   9   1       37.49       32.15      4.61 o 
   8   9   1       24.34        3.64      2.69 o 
   9   9   1       13.31       10.19      2.63 o 
  10   9   1        7.54        8.42      3.16 o 
  11   9   1       43.09       38.69      4.48 o 
  12   9   1      334.79      354.48     11.81 o 
 -11  10   1      403.05      420.86      9.45 o 
 -10  10   1      157.82      147.99      5.26 o 
  -9  10   1       79.48       79.48      4.08 o 
  -8  10   1      172.99      178.81      5.50 o 
  -7  10   1       21.84       28.50      2.82 o 
  -6  10   1        8.61        0.88      3.32 o 
  -5  10   1        1.12        3.23      2.15 o 
  -4  10   1     1937.38     2006.72     28.45 o 
  -3  10   1       15.17       22.51      3.01 o 
  -2  10   1     2078.82     1903.98     25.33 o 
  -1  10   1     1443.71     1361.05     18.86 o 
   0  10   1       47.04       40.52      2.62 o 
   1  10   1      934.70      921.41     12.54 o 
   2  10   1      310.88      296.50      8.17 o 
   3  10   1     2371.30     2157.15     28.00 o 
   4  10   1      146.99      123.68      6.78 o 
   5  10   1     1404.81     1422.69     26.39 o 
   6  10   1       95.70       78.05      5.87 o 
   7  10   1       73.31       86.15     10.15 o 
   8  10   1        5.35        2.37      2.03 o 
   9  10   1      135.39      123.35     17.75 o 
  10  10   1       22.94       22.03      3.61 o 
  11  10   1        0.03        6.08      2.82 o 
 -10  11   1        6.56       10.68      2.35 o 
  -9  11   1      163.18      193.67      6.09 o 
  -8  11   1       12.92        9.17      5.16 o 
  -7  11   1      508.44      523.49     10.32 o 
  -6  11   1        0.38        1.18      1.83 o 
  -5  11   1        0.46        1.15      1.15 o 
  -4  11   1       31.57       28.86      2.89 o 
  -3  11   1      306.98      263.21      6.88 o 
  -2  11   1        0.01       -1.61      1.40 o 
  -1  11   1      531.93      475.24      8.68 o 
   0  11   1       53.37       52.27      3.54 o 
   1  11   1      122.97      118.28      4.65 o 
   2  11   1     2454.49     2248.85     38.31 o 
   3  11   1        9.45        7.06      2.50 o 
   4  11   1      924.70      748.45     13.85 o 
   5  11   1        0.87        1.22      1.73 o 
   6  11   1       80.56       87.38      3.87 o 
   7  11   1        6.09        2.63      2.60 o 
   8  11   1      127.95      145.27      8.37 o 
   9  11   1       16.12       11.47      2.92 o 
  10  11   1       90.39       87.91      6.65 o 
  11  11   1       30.77       30.04      4.83 o 
  -9  12   1       17.27       14.87      3.25 o 
  -8  12   1        7.83       11.65      2.18 o 
  -7  12   1       98.88       93.63      5.55 o 
  -6  12   1      200.02      183.20      6.87 o 
  -5  12   1      243.58      256.62      7.26 o 
  -4  12   1      152.76      133.36      5.07 o 
  -3  12   1      157.75      130.83      5.04 o 
  -2  12   1      147.28      132.85      5.35 o 
  -1  12   1      275.06      239.91      6.50 o 
   0  12   1        5.49        3.40      2.19 o 
   1  12   1      201.52      231.29      6.77 o 
   2  12   1       30.51       35.23      3.20 o 
   3  12   1       28.16       35.22      5.25 o 
   4  12   1       51.05       66.44      4.21 o 
   5  12   1        1.04        4.43      1.92 o 
   6  12   1        0.87        4.53      1.81 o 
   7  12   1       47.20       63.11      4.53 o 
   8  12   1      260.82      286.43      9.62 o 
   9  12   1        0.63        3.48      3.74 o 
  10  12   1        4.95        6.70      2.89 o 
  -8  13   1      118.62      109.84      8.32 o 
  -7  13   1       48.54       59.04      4.90 o 
  -6  13   1        7.57       10.61      2.65 o 
  -5  13   1      308.27      293.95      9.11 o 
  -4  13   1        0.36        7.18      2.23 o 
  -3  13   1        8.86        7.74      2.31 o 
  -2  13   1      157.22      148.01      5.42 o 
  -1  13   1       15.49       16.00      2.36 o 
   0  13   1       68.92       66.39      5.86 o 
   1  13   1        0.03        0.17      1.94 o 
   2  13   1        6.90       10.42      2.83 o 
   3  13   1       60.51       60.11      5.09 o 
   4  13   1       82.86       92.63      5.99 o 
   5  13   1       25.29       25.88      3.78 o 
   6  13   1       79.66       96.03      5.18 o 
   7  13   1        3.96        7.75      2.50 o 
   8  13   1       12.12        7.56      2.70 o 
   9  13   1       10.18       11.95      3.01 o 
  -7  14   1        9.24        9.65      2.74 o 
  -6  14   1      134.87      135.77      6.50 o 
  -5  14   1        7.55        9.58      2.76 o 
  -4  14   1        0.00        0.08      2.00 o 
  -3  14   1       67.27       83.10      4.81 o 
  -2  14   1        7.24       10.08      2.36 o 
  -1  14   1       12.37       12.89      2.57 o 
   0  14   1        2.76        7.49      2.97 o 
   1  14   1        1.55        1.85      2.18 o 
   2  14   1      101.75      101.50      6.17 o 
   3  14   1        3.58        1.77      2.53 o 
   4  14   1        0.00        0.41      2.45 o 
   5  14   1        6.63        8.02      3.07 o 
   6  14   1        0.22       -0.98      2.19 o 
   7  14   1       26.96       22.12      3.93 o 
   8  14   1      583.77      642.83     21.32 o 
  -5  15   1        0.00        4.27      2.74 o 
  -4  15   1       47.50       51.73      4.85 o 
  -3  15   1        0.34       -0.17      2.03 o 
  -2  15   1        6.30       10.93      2.60 o 
  -1  15   1        4.49       10.82      2.37 o 
   0  15   1      223.55      273.02      9.63 o 
   1  15   1       55.63       67.97      7.13 o 
   2  15   1      138.52      153.70      9.05 o 
   3  15   1       42.72       44.68      5.55 o 
   4  15   1        5.58       -0.13      2.94 o 
   5  15   1       31.84       28.50      4.44 o 
   6  15   1        2.12        4.41      2.54 o 
  -3  16   1        0.26       -1.06      2.31 o 
  -2  16   1        0.13        0.89      2.22 o 
  -1  16   1      133.89      140.76      5.95 o 
   0  16   1      156.06      156.28     14.14 o 
   1  16   1       70.99       79.67      7.97 o 
   2  16   1       38.48       45.27      6.29 o 
   3  16   1        7.82        6.33      3.68 o 
   4  16   1       42.19       41.20      4.99 o 
  -3 -16   2     1057.03     1210.08     31.29 o 
  -2 -16   2        0.09        0.70      4.42 o 
  -1 -16   2        0.54       -2.28      3.22 o 
   0 -16   2       18.57       19.58      4.89 o 
   1 -16   2       80.18       88.83      8.89 o 
   2 -16   2      337.03      398.01     12.65 o 
   3 -16   2       18.67       21.21      5.89 o 
  -5 -15   2        1.84       -1.25      2.56 o 
  -4 -15   2        0.22        1.99      2.39 o 
  -3 -15   2        0.89        0.98      2.45 o 
  -2 -15   2       65.68       76.56      7.28 o 
  -1 -15   2       97.30      112.71      8.51 o 
   0 -15   2       10.21       10.18      4.13 o 
   1 -15   2      115.83      107.64      6.68 o 
   2 -15   2        0.83        3.17      2.71 o 
   3 -15   2       31.89       36.43      4.51 o 
   4 -15   2        5.14        4.94      2.40 o 
   5 -15   2        0.00        1.01      2.36 o 
  -7 -14   2      101.92      109.79      5.69 o 
  -6 -14   2       26.82       27.93      4.30 o 
  -5 -14   2      100.94      121.85      6.96 o 
  -4 -14   2        0.31        2.99      2.55 o 
  -3 -14   2      101.79       97.87      9.20 o 
  -2 -14   2        0.31       -0.56      2.31 o 
  -1 -14   2        3.79        4.58      2.37 o 
   0 -14   2      667.39      727.29     16.95 o 
   1 -14   2        2.22        4.23      2.65 o 
   2 -14   2      185.98      198.04      8.12 o 
   3 -14   2       21.47       21.12      3.61 o 
   4 -14   2       61.75       69.34      4.67 o 
   5 -14   2        4.39        2.86      2.25 o 
   6 -14   2     1085.58     1133.64     23.16 o 
   7 -14   2        0.16        0.90      2.31 o 
  -8 -13   2      177.44      172.95      7.72 o 
  -7 -13   2       13.04       17.10      2.57 o 
  -6 -13   2      259.78      293.28      9.95 o 
  -5 -13   2       12.40        9.83      2.79 o 
  -4 -13   2      127.94      146.96      6.80 o 
  -3 -13   2      431.83      430.74     12.32 o 
  -2 -13   2       31.21       27.46      3.65 o 
  -1 -13   2      112.88      133.62      6.08 o 
   0 -13   2        1.86        2.07      2.12 o 
   1 -13   2        1.75        2.59      2.24 o 
   2 -13   2       27.06       21.75      3.46 o 
   3 -13   2      149.68      143.32      5.32 o 
   4 -13   2        6.89        4.12      1.89 o 
   5 -13   2      233.43      216.85      6.98 o 
   6 -13   2       66.18       67.44      4.60 o 
   7 -13   2      366.34      359.73     10.61 o 
   8 -13   2        5.46        4.77      2.69 o 
  -9 -12   2       45.79       37.75      4.29 o 
  -8 -12   2      355.59      394.87     11.37 o 
  -7 -12   2        0.24        3.69      2.33 o 
  -6 -12   2        4.22        1.43      1.74 o 
  -5 -12   2       25.42       27.89      3.44 o 
  -4 -12   2      158.24      160.92      6.73 o 
  -3 -12   2      149.06      127.96      6.00 o 
  -2 -12   2      136.78       95.64      5.12 o 
  -1 -12   2       52.61       42.31      3.45 o 
   0 -12   2      389.91      421.20     11.16 o 
   1 -12   2        0.83        0.00      2.00 o 
   2 -12   2       32.35       24.10      3.37 o 
   3 -12   2      170.90      155.24      5.35 o 
   4 -12   2      222.22      222.72      6.56 o 
   5 -12   2       19.45       18.46      2.68 o 
   6 -12   2       44.81       37.40      3.39 o 
   7 -12   2      389.22      430.95     11.52 o 
   8 -12   2       30.86       29.57      3.78 o 
   9 -12   2      212.08      229.50      8.42 o 
 -10 -11   2      338.29      347.75     11.00 o 
  -9 -11   2      133.85      126.56      6.45 o 
  -8 -11   2        3.92        6.26      2.36 o 
  -7 -11   2       76.35       79.05      3.91 o 
  -6 -11   2      102.33      121.19      5.07 o 
  -5 -11   2       42.78       49.45      3.54 o 
  -4 -11   2        0.14       -0.07      1.29 o 
  -3 -11   2      382.95      354.90      8.32 o 
  -2 -11   2      248.67      225.37      6.42 o 
  -1 -11   2      181.31      143.75     14.15 o 
   0 -11   2       79.92       76.39      3.71 o 
   1 -11   2     1086.07     1004.98     17.49 o 
   2 -11   2      126.32      105.84      5.24 o 
   3 -11   2     1116.83     1047.37     17.42 o 
   4 -11   2      573.31      575.08     11.40 o 
   5 -11   2      336.40      320.06      7.97 o 
   6 -11   2        8.92        9.96      2.81 o 
   7 -11   2        1.83        0.82      2.07 o 
   8 -11   2        3.14        3.93      1.93 o 
   9 -11   2       52.64       46.27      4.31 o 
  10 -11   2      200.62      245.19     12.02 o 
 -11 -10   2       51.95       42.08      4.53 o 
 -10 -10   2      276.97      283.00      9.52 o 
  -9 -10   2        0.63        2.94      2.26 o 
  -8 -10   2        5.81       11.43      2.33 o 
  -7 -10   2        8.01        9.95      2.89 o 
  -6 -10   2       10.11       11.06      2.24 o 
  -5 -10   2        6.07        4.55      2.13 o 
  -4 -10   2      866.86      766.49     13.59 o 
  -3 -10   2      283.94      272.85      5.85 o 
  -2 -10   2      980.12     1121.03     15.98 o 
  -1 -10   2      114.84      110.01      5.16 o 
   0 -10   2        8.26       16.03      1.99 o 
   1 -10   2      841.69      726.54     13.36 o 
   2 -10   2        1.20        2.36      1.67 o 
   3 -10   2      629.63      587.32     11.03 o 
   4 -10   2        0.02        2.77      1.60 o 
   5 -10   2      425.44      445.94     12.62 o 
   6 -10   2        0.21       -0.01      1.48 o 
   7 -10   2       55.44       61.26      3.20 o 
   8 -10   2       12.07       11.71      2.00 o 
   9 -10   2      176.58      177.96      5.77 o 
  10 -10   2       68.87       66.28      3.85 o 
  11 -10   2        0.33        2.92      2.05 o 
 -11  -9   2        4.89        6.47      4.25 o 
 -10  -9   2       11.75       16.43      3.03 o 
  -9  -9   2        6.47        0.10      1.90 o 
  -8  -9   2        0.54        3.83      1.95 o 
  -7  -9   2        3.61       -1.30      1.56 o 
  -6  -9   2        0.14       -0.82      1.32 o 
  -5  -9   2      658.32      586.72     10.98 o 
  -4  -9   2     1207.79     1157.41     13.23 o 
  -3  -9   2     1767.32     1825.28     18.21 o 
  -2  -9   2      181.66      155.02      3.47 o 
  -1  -9   2     1697.13     1688.49     20.14 o 
   0  -9   2      159.32      170.15      5.21 o 
   1  -9   2      385.28      360.21      7.93 o 
   2  -9   2     1413.08     1440.56     19.61 o 
   3  -9   2      140.18      144.62      4.05 o 
   4  -9   2        4.16        5.57      1.58 o 
   5  -9   2       22.56       18.85      1.62 o 
   6  -9   2       95.41       90.24      3.51 o 
   7  -9   2       71.71       81.97      3.32 o 
   8  -9   2      189.05      203.06      6.73 o 
   9  -9   2       19.01       11.00      2.91 o 
  10  -9   2       80.61       75.47      3.97 o 
  11  -9   2       82.69       88.86      5.59 o 
  12  -9   2       13.41       10.95      2.01 o 
 -12  -8   2      140.54      173.74      8.13 o 
 -11  -8   2       21.55       22.02      3.55 o 
 -10  -8   2       10.75       15.27      2.92 o 
  -9  -8   2       28.95       27.74      3.32 o 
  -8  -8   2      440.07      372.62     12.48 o 
  -7  -8   2        1.28        0.92      1.63 o 
  -6  -8   2     3080.90     2998.94     37.77 o 
  -5  -8   2      243.29      234.74      5.01 o 
  -4  -8   2      228.03      217.74      3.73 o 
  -3  -8   2      185.12      171.66      2.98 o 
  -2  -8   2        0.51        2.43      0.77 o 
  -1  -8   2       79.38       83.99      1.84 o 
   0  -8   2       29.70       28.18      2.56 o 
   1  -8   2      148.64      122.51      3.28 o 
   2  -8   2        9.35       12.59      1.33 o 
   3  -8   2      611.03      606.48      9.76 o 
   4  -8   2       49.53       55.22      2.02 o 
   5  -8   2      343.41      321.74      5.92 o 
   6  -8   2      984.74      925.71     14.47 o 
   7  -8   2     2319.94     2208.43     28.10 o 
   8  -8   2      235.77      228.87      7.98 o 
   9  -8   2      150.18      157.03      5.03 o 
  10  -8   2       73.79       72.79      3.77 o 
  11  -8   2       56.59       53.58      3.59 o 
  12  -8   2        0.02        0.19      1.73 o 
 -12  -7   2       25.74       18.68      3.51 o 
 -11  -7   2        0.05        0.82      2.18 o 
 -10  -7   2       31.63       25.60      4.21 o 
  -9  -7   2     1534.10     1432.21     26.75 o 
  -8  -7   2        2.45        3.03      1.83 o 
  -7  -7   2      854.13      827.93     14.66 o 
  -6  -7   2     1279.68     1192.57     16.70 o 
  -5  -7   2        7.28       15.69      1.34 o 
  -4  -7   2      910.55      862.12      9.70 o 
  -3  -7   2       20.93       21.50      1.10 o 
  -2  -7   2      103.29      121.90      2.22 o 
  -1  -7   2      217.15      224.32      5.51 o 
   0  -7   2      210.11      213.15      4.64 o 
   1  -7   2       25.36       29.25      3.12 o 
   2  -7   2     2071.76     2371.49     38.44 o 
   3  -7   2        8.60        9.68      1.19 o 
   4  -7   2      206.96      193.95      2.84 o 
   5  -7   2      720.55      699.03      8.61 o 
   6  -7   2      833.52      754.50     11.16 o 
   7  -7   2      648.58      614.74      9.84 o 
   8  -7   2      158.35      141.87      4.44 o 
   9  -7   2       73.50       74.94      3.62 o 
  10  -7   2       71.78       65.70      3.67 o 
  11  -7   2        4.81        4.41      1.53 o 
  12  -7   2       54.27       52.21      3.52 o 
  13  -7   2       14.98       15.71      5.70 o 
 -13  -6   2       32.37       32.68      4.43 o 
 -12  -6   2        0.10       -0.05      2.02 o 
 -11  -6   2        6.51        2.85      2.39 o 
 -10  -6   2       38.29       31.38      3.55 o 
  -9  -6   2      157.22      132.00      5.63 o 
  -8  -6   2      167.21      149.11      5.67 o 
  -7  -6   2      251.07      251.80      6.42 o 
  -6  -6   2      203.45      206.83      4.57 o 
  -5  -6   2      151.58      129.45      2.53 o 
  -4  -6   2       18.69       17.46      1.01 o 
  -3  -6   2       95.57      155.14      2.58 o 
  -2  -6   2       40.40       53.59      2.25 o 
  -1  -6   2     2532.45     3096.67     28.18 o 
   0  -6   2      747.92      785.10     17.51 o 
   1  -6   2     3518.46     4093.86     53.89 o 
   2  -6   2      113.06      125.94      8.54 o 
   3  -6   2        0.39        0.71      0.36 o 
   4  -6   2       55.35       51.90      1.40 o 
   5  -6   2       79.23       70.53      1.61 o 
   6  -6   2      305.83      289.37      4.85 o 
   7  -6   2      209.20      221.54      3.63 o 
   8  -6   2      994.16      926.51     16.57 o 
   9  -6   2        0.63        1.09      1.30 o 
  10  -6   2       21.62       19.69      2.19 o 
  11  -6   2        9.05        9.08      1.91 o 
  12  -6   2        2.46        2.99      2.43 o 
  13  -6   2       33.83       30.99      5.88 o 
 -13  -5   2       11.04       15.53      3.58 o 
 -12  -5   2        4.56        6.49      2.80 o 
 -11  -5   2        0.50        0.58      1.98 o 
 -10  -5   2        4.11        3.05      2.15 o 
  -9  -5   2        0.96        4.80      1.94 o 
  -8  -5   2        0.10       -1.87      1.30 o 
  -7  -5   2       77.23       69.10      2.44 o 
  -6  -5   2      386.65      415.75      5.23 o 
  -5  -5   2        5.10        1.82      0.55 o 
  -4  -5   2     3791.43     4461.23     42.77 o 
  -3  -5   2        2.08        3.24      0.70 o 
  -2  -5   2      441.12      516.55      5.93 o 
  -1  -5   2       19.26       14.57      0.76 o 
   0  -5   2     1119.96     1232.46     13.24 o 
   1  -5   2      828.03      823.47     30.41 o 
   2  -5   2       65.45       43.24      2.37 o 
   3  -5   2       11.68        4.83      0.83 o 
   4  -5   2      164.29      151.36      2.25 o 
   5  -5   2     1590.89     1728.53     15.67 o 
   6  -5   2       29.19       25.99      1.28 o 
   7  -5   2        0.17       -0.03      0.63 o 
   8  -5   2        1.87        2.07      0.89 o 
   9  -5   2       38.33       32.14      1.90 o 
  10  -5   2        4.13        5.03      1.27 o 
  11  -5   2      297.38      270.45      6.58 o 
  12  -5   2      191.17      176.07      7.21 o 
  13  -5   2       12.59       10.11      3.96 o 
 -13  -4   2        8.99        4.51      3.61 o 
 -12  -4   2       14.43       15.23      3.31 o 
 -11  -4   2       27.73       26.03      3.66 o 
 -10  -4   2       31.90       16.82      4.25 o 
  -9  -4   2        2.63        0.21      1.84 o 
  -8  -4   2      388.49      360.48      7.91 o 
  -7  -4   2     1396.64     1410.55     17.94 o 
  -6  -4   2       76.15       88.02      2.15 o 
  -5  -4   2      754.17      881.82     10.93 o 
  -4  -4   2        1.44        1.61      0.47 o 
  -3  -4   2     1120.23     1231.43     12.45 o 
  -2  -4   2      168.64      144.71      2.30 o 
  -1  -4   2      905.89     1064.06     10.14 o 
   0  -4   2      591.97      537.62      7.94 o 
   1  -4   2     1160.64     1066.71     21.99 o 
   2  -4   2     1278.34     1320.89     16.85 o 
   3  -4   2       63.37       67.94      1.41 o 
   4  -4   2     1401.97     1452.14     13.09 o 
   5  -4   2        7.75        5.89      0.61 o 
   6  -4   2      530.73      711.24      7.48 o 
   7  -4   2      229.03      230.45      3.50 o 
   8  -4   2      190.19      163.19      3.28 o 
   9  -4   2        3.62        1.78      0.85 o 
  10  -4   2      245.20      204.02      4.55 o 
  11  -4   2        7.16        7.76      2.23 o 
  12  -4   2      227.82      263.53     10.73 o 
  13  -4   2       50.14       51.33      5.88 o 
  14  -4   2      100.34      105.27      7.91 o 
 -14  -3   2        7.58        8.40      3.21 o 
 -13  -3   2       45.21       38.78      4.78 o 
 -12  -3   2        3.94        2.36      2.50 o 
 -11  -3   2       64.48       60.11      5.02 o 
 -10  -3   2      171.73      152.64      6.38 o 
  -9  -3   2      349.27      307.13     11.49 o 
  -8  -3   2        7.76       17.29      1.64 o 
  -7  -3   2      112.25      117.51      3.16 o 
  -6  -3   2      353.39      410.81      5.61 o 
  -5  -3   2        7.32        9.58      0.83 o 
  -4  -3   2      826.14      912.24      9.79 o 
  -3  -3   2      584.70      562.58     13.00 o 
  -2  -3   2      795.82      794.76     10.11 o 
  -1  -3   2      848.14      896.14     10.80 o 
   0  -3   2     1450.41     1380.23     16.28 o 
   1  -3   2      251.15      266.05      4.43 o 
   2  -3   2       23.14       18.34      1.72 o 
   3  -3   2     1417.43     1477.26     14.48 o 
   4  -3   2      222.46      227.19      4.89 o 
   5  -3   2       40.52       73.78      1.70 o 
   6  -3   2       65.30       69.54      1.66 o 
   7  -3   2      880.87      961.22      9.71 o 
   8  -3   2      102.61      122.71      2.61 o 
   9  -3   2     1599.27     1801.46     19.96 o 
  10  -3   2      606.27      586.17      9.25 o 
  11  -3   2      713.72      728.18     13.80 o 
  12  -3   2       20.69       25.04      3.01 o 
  13  -3   2       21.72       24.46      5.05 o 
  14  -3   2       29.00       25.74      5.42 o 
 -14  -2   2       75.62       81.58      6.76 o 
 -13  -2   2      111.56      127.81      7.57 o 
 -12  -2   2        6.91        6.50      2.85 o 
 -11  -2   2       15.98       14.45      3.79 o 
 -10  -2   2       63.23       59.31      7.42 o 
  -9  -2   2      214.95      234.72      5.80 o 
  -8  -2   2       11.28       16.54      1.52 o 
  -7  -2   2     1058.44     1177.18     14.07 o 
  -6  -2   2      182.36      182.02      3.13 o 
  -5  -2   2     1857.08     2135.27     21.61 o 
  -4  -2   2      203.55      259.24      3.96 o 
  -3  -2   2     2412.98     2494.71     21.63 o 
  -2  -2   2      118.88      111.36      2.24 o 
  -1  -2   2      378.13      286.49      8.67 o 
   0  -2   2     3039.78     2792.51     34.14 o 
   1  -2   2     1691.07     1533.76     70.77 o 
   2  -2   2     1729.50     1797.82     20.07 o 
   3  -2   2       95.94       90.03      4.96 o 
   4  -2   2       32.76       29.95      1.09 o 
   5  -2   2      767.46      768.73     14.79 o 
   6  -2   2      918.31     1122.70     10.72 o 
   7  -2   2      351.08      328.60      3.96 o 
   8  -2   2      144.29      173.67      3.73 o 
   9  -2   2     1012.77      994.81     12.01 o 
  10  -2   2       76.82       69.39      3.26 o 
  11  -2   2       15.82       19.99      2.74 o 
  12  -2   2      270.65      289.82      9.16 o 
  13  -2   2      258.90      288.53     10.36 o 
  14  -2   2        0.70       -0.84      2.72 o 
 -14  -1   2        0.10        4.08      3.27 o 
 -13  -1   2        3.42        3.55      2.76 o 
 -12  -1   2       75.13       62.13      5.43 o 
 -11  -1   2      132.24      122.52      8.81 o 
 -10  -1   2      715.60      766.04     16.82 o 
  -9  -1   2        8.31       11.10      1.75 o 
  -8  -1   2      212.69      198.56      4.80 o 
  -7  -1   2        9.62        9.93      1.08 o 
  -6  -1   2     1123.37     1167.84     13.34 o 
  -5  -1   2      919.81      907.19      9.73 o 
  -4  -1   2      542.47      575.98      6.65 o 
  -3  -1   2     1796.93     1793.81     17.76 o 
  -2  -1   2     1205.15     1128.19     20.04 o 
  -1  -1   2     2347.32     2521.38     29.62 o 
   0  -1   2       42.95       34.82      1.27 o 
   1  -1   2      177.16      324.74      4.56 o 
   2  -1   2      288.13      225.84      6.74 o 
   3  -1   2     2033.57     2160.67     22.27 o 
   4  -1   2        0.15        1.09      0.36 o 
   5  -1   2     4438.12     5206.56     65.26 o 
   6  -1   2      393.29      439.53      4.96 o 
   7  -1   2      200.63      182.49      2.85 o 
   8  -1   2      489.45      470.06      6.13 o 
   9  -1   2        0.09        0.61      0.92 o 
  10  -1   2       69.27       48.34      5.45 o 
  11  -1   2        0.54        1.52      1.98 o 
  12  -1   2       78.43       79.41      4.74 o 
  13  -1   2        0.82        1.64      1.97 o 
  14  -1   2        8.46        7.94      2.70 o 
 -14   0   2       93.51       89.36      7.01 o 
 -13   0   2       47.76       43.78      6.05 o 
 -12   0   2       27.93       27.77      5.47 o 
 -11   0   2      233.54      228.10      8.31 o 
 -10   0   2       30.88       27.32      3.40 o 
  -9   0   2       33.34       26.87      2.23 o 
  -8   0   2       83.09       77.50      2.56 o 
  -7   0   2      362.42      420.77      6.43 o 
  -6   0   2      637.98      718.40      8.37 o 
  -5   0   2      191.17      167.31      3.32 o 
  -4   0   2     4552.53     4572.97     52.26 o 
  -3   0   2        3.68        4.23      0.55 o 
  -2   0   2     2090.52     2142.13     22.91 o 
  -1   0   2       11.10       -0.02      0.49 o 
   0   0   2     1424.67     1126.26     38.37 o 
   1   0   2       35.44       13.72      1.54 o 
   2   0   2    13295.92    13931.23    265.86 o 
   3   0   2      847.03      731.98     26.30 o 
   4   0   2       21.87       35.93      1.02 o 
   5   0   2       86.60       59.54      2.55 o 
   6   0   2       27.12       15.83      0.85 o 
   7   0   2     1125.27     1198.44     12.65 o 
   8   0   2       31.29       24.95      1.77 o 
   9   0   2       33.65       27.24      1.88 o 
  10   0   2      132.83      137.76      6.65 o 
  11   0   2       14.36       10.93      2.11 o 
  12   0   2       59.80       56.56      3.98 o 
  13   0   2       50.87       58.92      7.91 o 
  14   0   2       17.42       16.09      3.01 o 
 -14   1   2       48.57       62.82     10.47 o 
 -13   1   2        1.13       -1.69      3.34 o 
 -12   1   2        0.05        0.02      2.40 o 
 -11   1   2      254.12      244.04     11.23 o 
 -10   1   2      377.20      345.53      8.90 o 
  -9   1   2        1.86        1.87      1.50 o 
  -8   1   2     1639.00     1515.70     16.56 o 
  -7   1   2      549.59      507.45      6.42 o 
  -6   1   2        0.10        1.02      0.69 o 
  -5   1   2     1049.18     1144.94     12.83 o 
  -4   1   2      334.17      313.61      7.08 o 
  -3   1   2     2842.75     2964.54     29.53 o 
  -2   1   2       80.11       74.01      3.39 o 
  -1   1   2      639.64      588.15      6.97 o 
   0   1   2      369.50      327.92     10.51 o 
   1   1   2     3485.44     3701.48     44.29 o 
   2   1   2       17.01       17.55      2.74 o 
   3   1   2     1351.89     1431.35     18.12 o 
   4   1   2     1576.88     1568.42     16.91 o 
   5   1   2      593.10      615.20      6.92 o 
   6   1   2      831.80      917.03     10.12 o 
   7   1   2      577.49      585.65      7.27 o 
   8   1   2      370.82      419.58      6.19 o 
   9   1   2      146.48      152.04      4.94 o 
  10   1   2     2503.42     2446.62     35.07 o 
  11   1   2        2.65        2.39      2.29 o 
  12   1   2       24.27       32.22      3.26 o 
  13   1   2      106.35       82.67      7.34 o 
  14   1   2      104.63      110.70      5.91 o 
 -14   2   2       47.60       43.47      4.25 o 
 -13   2   2       40.59       40.00      4.81 o 
 -12   2   2      105.19       99.72      4.98 o 
 -11   2   2       43.54       38.31      2.90 o 
 -10   2   2       70.01       74.66      3.40 o 
  -9   2   2      414.79      396.59      7.57 o 
  -8   2   2      194.25      205.91      6.16 o 
  -7   2   2      448.59      448.69      5.79 o 
  -6   2   2     1974.05     2008.79     19.91 o 
  -5   2   2       43.90       47.74      1.61 o 
  -4   2   2     1772.47     2002.21     19.46 o 
  -3   2   2        5.50        5.54      0.64 o 
  -2   2   2     5100.75     5626.35     51.53 o 
  -1   2   2     2300.45     1893.87     70.86 o 
   0   2   2     3150.19     2876.16     27.54 o 
   1   2   2     2893.49     2561.32     40.74 o 
   2   2   2      843.25      714.88     10.70 o 
   3   2   2      638.28      628.90      8.87 o 
   4   2   2      324.17      299.09      6.41 o 
   5   2   2      798.81      967.21     13.35 o 
   6   2   2      229.35      232.93      4.74 o 
   7   2   2      809.91      878.33      9.98 o 
   8   2   2       57.31       49.23      2.27 o 
   9   2   2      206.79      213.88      5.05 o 
  10   2   2       37.92       52.81      6.66 o 
  11   2   2      175.04      170.94      7.12 o 
  12   2   2       30.75       35.44      4.15 o 
  13   2   2       13.80        8.84      3.14 o 
  14   2   2      106.70       93.15      7.55 o 
 -13   3   2       51.43       46.11      5.42 o 
 -12   3   2        4.67        9.26      2.64 o 
 -11   3   2       62.05       59.84      3.63 o 
 -10   3   2       64.23       68.89      3.57 o 
  -9   3   2      734.19      710.04     11.52 o 
  -8   3   2      713.46      717.40     10.43 o 
  -7   3   2     3344.13     3620.12     34.65 o 
  -6   3   2      122.58      120.79      1.95 o 
  -5   3   2     2199.90     2364.39     19.31 o 
  -4   3   2       63.23       62.82      1.44 o 
  -3   3   2       91.71       88.58      1.52 o 
  -2   3   2      259.19      246.91      5.78 o 
  -1   3   2       22.76        8.54      0.90 o 
   0   3   2       71.28       62.20      1.69 o 
   1   3   2        3.40        2.19      0.41 o 
   2   3   2      570.95      631.82      7.89 o 
   3   3   2        0.31       -0.24      0.76 o 
   4   3   2      310.43      329.45      4.97 o 
   5   3   2        3.10        2.65      0.68 o 
   6   3   2     3987.28     4389.45     56.30 o 
   7   3   2       64.86       50.64      3.01 o 
   8   3   2        0.13        3.17      3.21 o 
   9   3   2       12.06       10.71      2.50 o 
  10   3   2      126.97      125.21      5.73 o 
  11   3   2        0.23        0.70      2.16 o 
  12   3   2       26.53       23.16      4.62 o 
  13   3   2        0.74        3.62      2.83 o 
  14   3   2       37.35       37.94      6.92 o 
 -13   4   2       20.22       14.71      3.02 o 
 -12   4   2       14.75       19.05      2.55 o 
 -11   4   2      150.52      150.67      5.04 o 
 -10   4   2      197.02      224.10      5.86 o 
  -9   4   2       56.51       56.70      3.22 o 
  -8   4   2     1614.68     1635.83     20.34 o 
  -7   4   2       24.56       23.26      1.20 o 
  -6   4   2      568.78      788.15      8.06 o 
  -5   4   2        1.18        3.99      0.60 o 
  -4   4   2      208.59      166.41      2.37 o 
  -3   4   2      516.30      540.89      5.66 o 
  -2   4   2      896.08      896.21      7.75 o 
  -1   4   2     1154.58     1105.53     11.61 o 
   0   4   2      173.18      178.47      2.77 o 
   1   4   2      808.13      927.05      9.05 o 
   2   4   2      119.89      114.42      2.21 o 
   3   4   2     3453.24     3753.49     41.49 o 
   4   4   2        3.44        3.40      1.09 o 
   5   4   2       60.71       43.61      1.51 o 
   6   4   2        1.34        2.22      0.75 o 
   7   4   2        0.00       -0.84      0.80 o 
   8   4   2     1184.93     1073.24     33.33 o 
   9   4   2      128.00      104.20      5.04 o 
  10   4   2      312.88      283.04     11.83 o 
  11   4   2        1.16        5.50      2.40 o 
  12   4   2        2.27       -0.23      2.48 o 
  13   4   2        4.95        6.01      3.04 o 
  14   4   2      326.33      311.71     11.41 o 
 -13   5   2       30.42       21.92      4.87 o 
 -12   5   2       71.85       65.60      4.12 o 
 -11   5   2      447.27      414.73      8.85 o 
 -10   5   2      117.83      111.28      4.23 o 
  -9   5   2       34.81       47.42      3.05 o 
  -8   5   2       15.57       18.22      1.25 o 
  -7   5   2     2416.42     2485.90     25.34 o 
  -6   5   2       11.29       10.53      0.91 o 
  -5   5   2        7.04        4.44      0.63 o 
  -4   5   2      405.07      429.54      5.01 o 
  -3   5   2     1412.20     1468.36     12.38 o 
  -2   5   2       48.45       26.96      0.91 o 
  -1   5   2      562.89      573.55      7.77 o 
   0   5   2     1790.08     1833.32     15.40 o 
   1   5   2      517.93      488.42      6.92 o 
   2   5   2     7565.97     8619.70     87.16 o 
   3   5   2       63.48       63.56      2.18 o 
   4   5   2     2466.40     3100.74     47.78 o 
   5   5   2       57.95       46.65      2.34 o 
   6   5   2     2263.97     2517.98     40.31 o 
   7   5   2       87.00       88.45      3.65 o 
   8   5   2        1.01        0.42      1.52 o 
   9   5   2      103.07      115.71      6.41 o 
  10   5   2       36.93       42.14      4.15 o 
  11   5   2       27.21       23.42      6.68 o 
  12   5   2       22.91       30.51      4.04 o 
  13   5   2       33.68       45.95      5.09 o 
  14   5   2        9.89        9.42      3.50 o 
 -13   6   2       22.83       18.67      5.49 o 
 -12   6   2        8.91       11.25      3.10 o 
 -11   6   2        6.34       11.80      2.90 o 
 -10   6   2      973.82      990.42     15.63 o 
  -9   6   2        5.16        4.16      0.99 o 
  -8   6   2      553.04      541.89      8.40 o 
  -7   6   2        1.08        3.56      0.88 o 
  -6   6   2      314.25      333.41      4.77 o 
  -5   6   2       59.90       63.23      1.72 o 
  -4   6   2      216.17      196.66      2.89 o 
  -3   6   2      286.40      307.42      3.73 o 
  -2   6   2      230.02      238.05      3.68 o 
  -1   6   2     1177.55     1281.39     11.67 o 
   0   6   2        1.27        1.36      0.47 o 
   1   6   2        2.58        7.47      0.94 o 
   2   6   2      433.38      465.99     12.09 o 
   3   6   2       87.49      112.02      2.56 o 
   4   6   2     1240.91     1340.13     16.51 o 
   5   6   2      285.27      308.44      8.34 o 
   6   6   2      129.29      121.49      3.71 o 
   7   6   2        9.54       16.87      4.14 o 
   8   6   2      250.99      215.57      7.17 o 
   9   6   2      293.23      269.24      8.45 o 
  10   6   2        8.82       14.50      4.20 o 
  11   6   2       15.04        5.26      2.56 o 
  12   6   2       17.75       18.98      3.64 o 
  13   6   2       22.24       23.83      4.71 o 
 -12   7   2        1.60        2.27      2.63 o 
 -11   7   2      184.59      195.58      7.79 o 
 -10   7   2        5.61        5.79      2.65 o 
  -9   7   2       27.93       30.87      2.53 o 
  -8   7   2       17.00       22.46      2.05 o 
  -7   7   2      806.76      846.48     11.66 o 
  -6   7   2      522.65      531.11      7.05 o 
  -5   7   2        6.65        7.30      1.11 o 
  -4   7   2      286.47      276.80      3.81 o 
  -3   7   2       88.54      101.84      2.85 o 
  -2   7   2     5972.46     6771.18     54.26 o 
  -1   7   2        0.66        3.78      0.83 o 
   0   7   2      310.66      389.47      4.33 o 
   1   7   2        2.88        3.37      2.14 o 
   2   7   2      135.50      145.76      2.62 o 
   3   7   2       47.73       58.69      1.94 o 
   4   7   2       64.94       75.44      2.22 o 
   5   7   2       23.81       24.79      1.76 o 
   6   7   2      768.38      716.65     12.94 o 
   7   7   2     4547.69     4237.27     59.23 o 
   8   7   2       60.63       92.52     11.23 o 
   9   7   2      217.52      166.22      6.78 o 
  10   7   2        7.30        5.06      2.40 o 
  11   7   2       61.25       73.41      5.67 o 
  12   7   2        0.83       -1.05      2.72 o 
  13   7   2        2.94        2.69      2.91 o 
 -12   8   2        0.46        2.34      5.16 o 
 -11   8   2       10.44        9.58      3.06 o 
 -10   8   2      106.38      113.60      4.25 o 
  -9   8   2      128.74      122.85      4.41 o 
  -8   8   2      476.85      459.24      9.49 o 
  -7   8   2     4180.73     4048.44     54.16 o 
  -6   8   2      854.81      819.47     13.17 o 
  -5   8   2      263.14      300.28      5.63 o 
  -4   8   2        0.39        1.53      1.64 o 
  -3   8   2       14.47       24.54      1.35 o 
  -2   8   2       24.75       30.21      3.04 o 
  -1   8   2       39.34       42.63      1.31 o 
   0   8   2        1.46        3.81      0.78 o 
   1   8   2        5.82       17.60      1.31 o 
   2   8   2       75.74       85.46      2.33 o 
   3   8   2      531.52      512.06      6.47 o 
   4   8   2      181.38      154.02      4.05 o 
   5   8   2      197.51      181.84      4.25 o 
   6   8   2     2008.30     1906.22     28.92 o 
   7   8   2       17.87       15.48      2.21 o 
   8   8   2      664.89      537.18     12.96 o 
   9   8   2       17.64       24.20      3.32 o 
  10   8   2        0.79        5.24      2.53 o 
  11   8   2       91.88       93.12      6.10 o 
  12   8   2      296.02      325.24     11.19 o 
  13   8   2       39.78       42.16      5.21 o 
 -11   9   2      181.70      181.29      8.34 o 
 -10   9   2        2.61        6.66      2.17 o 
  -9   9   2      136.26      147.58      5.07 o 
  -8   9   2     1096.56     1100.59     17.91 o 
  -7   9   2        8.93        5.08      2.54 o 
  -6   9   2      160.27      133.28      4.31 o 
  -5   9   2       76.72       75.13      4.62 o 
  -4   9   2        5.59        5.53      1.34 o 
  -3   9   2        8.76        5.85      0.98 o 
  -2   9   2      735.26      746.13      9.29 o 
  -1   9   2      456.08      448.99     10.11 o 
   0   9   2      423.05      463.31      5.99 o 
   1   9   2      445.20      485.52      5.88 o 
   2   9   2      659.26      629.80      7.20 o 
   3   9   2     1811.50     1867.03     20.90 o 
   4   9   2      345.34      325.52      6.06 o 
   5   9   2        0.17       -0.62      1.07 o 
   6   9   2       54.27       55.49      3.60 o 
   7   9   2       69.49       45.27      4.38 o 
   8   9   2        3.87        0.81      2.07 o 
   9   9   2       41.48       40.42      4.27 o 
  10   9   2       10.29        7.24      2.78 o 
  11   9   2        0.49        1.98      2.75 o 
  12   9   2       50.17       50.15      5.28 o 
 -11  10   2       14.48       12.27      3.20 o 
 -10  10   2        1.12        1.26      1.74 o 
  -9  10   2       22.61       37.60      3.12 o 
  -8  10   2       11.58        9.96      2.10 o 
  -7  10   2      177.35      171.22      5.24 o 
  -6  10   2       25.35       27.52      2.42 o 
  -5  10   2      913.91      937.44     13.85 o 
  -4  10   2       86.28       89.34      3.26 o 
  -3  10   2     1241.84     1223.35     16.66 o 
  -2  10   2       22.51       49.02      6.00 o 
  -1  10   2     2334.74     2226.82     26.14 o 
   0  10   2      582.18      525.37      8.00 o 
   1  10   2        0.84        1.00      0.82 o 
   2  10   2     7196.90     7098.01     84.04 o 
   3  10   2      315.38      316.41      6.48 o 
   4  10   2      615.08      470.42      8.68 o 
   5  10   2       32.78       34.45      2.66 o 
   6  10   2      360.47      298.10      6.76 o 
   7  10   2        0.17        1.85      1.99 o 
   8  10   2      168.33      173.93      7.06 o 
   9  10   2        1.31        1.67      2.33 o 
  10  10   2      238.50      245.50      9.00 o 
  11  10   2        0.27       -0.78      2.73 o 
 -10  11   2        1.34        2.52      1.79 o 
  -9  11   2       46.33       47.00      4.38 o 
  -8  11   2      235.09      241.59      7.31 o 
  -7  11   2       13.73       11.18      2.10 o 
  -6  11   2        3.76        6.97      1.82 o 
  -5  11   2       94.48       97.41      3.72 o 
  -4  11   2      145.13      147.84      4.05 o 
  -3  11   2      897.25      803.36     14.31 o 
  -2  11   2       40.90       26.08      2.59 o 
  -1  11   2     1039.10      988.20     14.88 o 
   0  11   2        3.13        6.63      1.69 o 
   1  11   2      514.40      502.40      7.99 o 
   2  11   2       71.76       66.52      3.24 o 
   3  11   2     1276.84     1091.51     18.34 o 
   4  11   2       35.18       30.75      2.92 o 
   5  11   2        0.18        0.39      1.62 o 
   6  11   2        1.64        2.33      1.56 o 
   7  11   2        2.48        0.73      2.15 o 
   8  11   2        0.85        4.35      2.55 o 
   9  11   2        4.83        5.51      2.75 o 
  10  11   2       13.05        8.75      3.08 o 
  11  11   2        7.83        7.93      3.29 o 
  -9  12   2      187.60      222.00      7.25 o 
  -8  12   2        0.01        2.23      1.73 o 
  -7  12   2      411.05      430.15      9.21 o 
  -6  12   2      202.11      190.65      8.57 o 
  -5  12   2        1.75        1.32      2.06 o 
  -4  12   2       93.12       86.84      6.08 o 
  -3  12   2      170.45      139.08      5.48 o 
  -2  12   2      139.32      120.85      4.75 o 
  -1  12   2       25.78       14.73      2.85 o 
   0  12   2      177.56      165.43      5.22 o 
   1  12   2        3.17        1.98      2.07 o 
   2  12   2      523.06      451.01     10.00 o 
   3  12   2       12.06        8.36      2.09 o 
   4  12   2      148.47      194.00      6.29 o 
   5  12   2        3.64        0.55      1.85 o 
   6  12   2       80.08       78.85      6.37 o 
   7  12   2        3.73        5.48      2.19 o 
   8  12   2      219.02      259.02      9.42 o 
   9  12   2      884.25      976.28     21.58 o 
  10  12   2        0.01       -0.11      2.55 o 
  -8  13   2        9.13       10.30      3.57 o 
  -7  13   2      125.66      125.12      9.16 o 
  -6  13   2        0.22        1.04      2.20 o 
  -5  13   2      567.07      571.45     13.72 o 
  -4  13   2       41.15       47.62      6.24 o 
  -3  13   2       30.56       32.73      3.27 o 
  -2  13   2        1.70       -0.04      1.75 o 
  -1  13   2       20.43       20.03      3.49 o 
   0  13   2       17.65       16.96      2.44 o 
   1  13   2        1.79        1.00      2.02 o 
   2  13   2        0.10        2.23      2.28 o 
   3  13   2      134.68      150.30      6.87 o 
   4  13   2       57.38       65.76      5.33 o 
   5  13   2       22.25       24.74      3.80 o 
   6  13   2      149.79      169.41      5.64 o 
   7  13   2       78.52       98.69      5.75 o 
   8  13   2       46.30       45.28      4.25 o 
   9  13   2        1.85        4.65      2.59 o 
  -7  14   2        7.24       12.19      2.95 o 
  -6  14   2      127.56      151.34      6.82 o 
  -5  14   2       15.86       16.95      3.13 o 
  -4  14   2       75.29       86.28      5.49 o 
  -3  14   2        0.93        1.34      1.94 o 
  -2  14   2       51.72       44.27      3.78 o 
  -1  14   2       42.39       35.26      3.36 o 
   0  14   2      246.02      289.32      9.40 o 
   1  14   2       10.45        6.56      6.11 o 
   2  14   2      270.26      300.49     12.12 o 
   3  14   2        0.18        0.16      2.42 o 
   4  14   2       19.78       26.47      3.96 o 
   5  14   2      232.14      247.13      9.37 o 
   6  14   2        0.56        0.54      2.19 o 
   7  14   2        1.04        3.70      2.96 o 
   8  14   2       34.59       39.97      5.15 o 
  -5  15   2      130.20      141.94      6.77 o 
  -4  15   2       29.54       28.89      3.82 o 
  -3  15   2       30.97       36.53      3.69 o 
  -2  15   2        6.75        7.72      2.48 o 
  -1  15   2      893.35      944.09     17.44 o 
   0  15   2        8.99       22.10      4.62 o 
   1  15   2      281.98      315.20     18.55 o 
   2  15   2       25.72       37.69      5.68 o 
   3  15   2        3.78        1.63      2.72 o 
   4  15   2       15.15       11.06      3.31 o 
   5  15   2        2.28        6.31      3.08 o 
   6  15   2       51.99       63.85      5.17 o 
  -3  16   2       27.93       31.72      4.19 o 
  -2  16   2      145.29      157.22      6.35 o 
  -1  16   2        4.04        8.87      2.56 o 
   0  16   2      112.80      113.79      8.91 o 
   1  16   2       53.00       68.12      7.44 o 
   2  16   2       75.72       75.80      7.94 o 
   3  16   2        2.57        8.68      4.13 o 
   4  16   2       23.20       17.98      4.67 o 
  -2 -16   3      390.52      366.79     18.07 o 
  -1 -16   3       53.64       59.88      6.89 o 
   0 -16   3       40.68       45.23      6.26 o 
   1 -16   3        8.80        6.24      2.83 o 
   2 -16   3        3.61        9.66      3.31 o 
  -5 -15   3       82.57       85.42      6.16 o 
  -4 -15   3       10.76       14.26      3.41 o 
  -3 -15   3       32.99       22.93      3.79 o 
  -2 -15   3      245.67      278.94     12.10 o 
  -1 -15   3       54.28       56.45      6.48 o 
   0 -15   3       12.81        9.96      2.79 o 
   1 -15   3        2.73        0.96      2.54 o 
   2 -15   3       31.03       40.41      4.77 o 
   3 -15   3        2.30        0.98      2.57 o 
   4 -15   3      110.05      120.23      6.01 o 
   5 -15   3        6.74        8.88      2.69 o 
  -7 -14   3      153.74      158.36      9.25 o 
  -6 -14   3       94.08      109.37      6.64 o 
  -5 -14   3       97.46      102.11      6.31 o 
  -4 -14   3        9.75       12.10      3.09 o 
  -3 -14   3      275.36      287.22      9.91 o 
  -2 -14   3       23.72       17.15      4.70 o 
  -1 -14   3       18.36       15.06      2.95 o 
   0 -14   3       16.07       15.46      3.10 o 
   1 -14   3        4.18        5.57      2.73 o 
   2 -14   3        0.16        2.67      2.53 o 
   3 -14   3      336.00      350.04     11.20 o 
   4 -14   3        0.30       -1.50      1.87 o 
   5 -14   3        0.01       -0.48      1.86 o 
   6 -14   3      387.30      395.94     10.17 o 
   7 -14   3        1.35        2.68      2.29 o 
  -8 -13   3        0.12        4.77      2.81 o 
  -7 -13   3      261.08      287.01      8.21 o 
  -6 -13   3       25.39       24.85      3.58 o 
  -5 -13   3       96.13       97.23      5.86 o 
  -4 -13   3       40.47       44.84      4.43 o 
  -3 -13   3       98.97      105.94      9.65 o 
  -2 -13   3       53.85       65.09      5.36 o 
  -1 -13   3       10.00       11.88      3.88 o 
   0 -13   3      140.84      127.21      6.15 o 
   1 -13   3        1.47       -2.08      1.96 o 
   2 -13   3       37.77       23.81      3.62 o 
   3 -13   3       29.51       27.31      5.08 o 
   4 -13   3       16.22        8.89      2.21 o 
   5 -13   3       80.94       75.99      5.40 o 
   6 -13   3      135.19      126.47      5.84 o 
   7 -13   3      397.79      424.85     18.49 o 
   8 -13   3       52.77       42.96      4.42 o 
  -9 -12   3      123.15      130.80      6.59 o 
  -8 -12   3      374.54      424.59     10.47 o 
  -7 -12   3       56.40       71.91      3.69 o 
  -6 -12   3        1.86        8.19      2.30 o 
  -5 -12   3        0.07        2.61      1.80 o 
  -4 -12   3       69.35       71.88      4.77 o 
  -3 -12   3      135.96      132.31      6.46 o 
  -2 -12   3       18.94       18.38      2.49 o 
  -1 -12   3       20.33        4.48      2.22 o 
   0 -12   3        6.21        5.86      2.28 o 
   1 -12   3      420.89      424.95     11.35 o 
   2 -12   3       55.36       33.41      3.84 o 
   3 -12   3      214.61      180.40      8.39 o 
   4 -12   3       19.88       26.43      2.75 o 
   5 -12   3      681.01      708.62     13.72 o 
   6 -12   3       16.44        9.15      2.29 o 
   7 -12   3       14.50       10.17      3.19 o 
   8 -12   3        6.90        5.44      2.51 o 
   9 -12   3        2.92        2.43      2.66 o 
 -10 -11   3      105.34      107.98      6.37 o 
  -9 -11   3        3.29        4.73      2.55 o 
  -8 -11   3       70.88       78.66      5.00 o 
  -7 -11   3        1.00        3.13      1.72 o 
  -6 -11   3       50.40       73.67      4.10 o 
  -5 -11   3       19.40       20.46      2.45 o 
  -4 -11   3       98.19       77.51      4.67 o 
  -3 -11   3        0.31        0.29      1.56 o 
  -2 -11   3      812.01      769.61     14.09 o 
  -1 -11   3       28.46       19.72      2.48 o 
   0 -11   3     1201.27     1076.18     20.88 o 
   1 -11   3      650.25      563.18     13.14 o 
   2 -11   3       38.79       47.21      4.11 o 
   3 -11   3      235.20      194.85      7.20 o 
   4 -11   3        4.93        5.61      1.72 o 
   5 -11   3      514.45      563.00     11.45 o 
   6 -11   3      103.86       82.62      4.37 o 
   7 -11   3      402.78      396.49      9.49 o 
   8 -11   3        0.06        0.47      1.88 o 
   9 -11   3       14.86        9.75      3.75 o 
  10 -11   3       32.48       36.41      4.14 o 
 -11 -10   3       38.90       41.01      5.51 o 
 -10 -10   3       21.43       16.44      3.16 o 
  -9 -10   3        1.31        0.20      2.06 o 
  -8 -10   3       11.45       11.65      2.64 o 
  -7 -10   3       61.74       72.07      3.66 o 
  -6 -10   3        0.30        0.53      1.80 o 
  -5 -10   3       38.85       38.82      3.03 o 
  -4 -10   3      365.34      337.27      7.65 o 
  -3 -10   3     4559.48     4322.13     52.67 o 
  -2 -10   3       35.09       37.95      2.97 o 
  -1 -10   3      556.06      518.53     10.35 o 
   0 -10   3      667.33      595.98     16.42 o 
   1 -10   3     1370.75     1187.87     22.23 o 
   2 -10   3      896.88      804.71     16.67 o 
   3 -10   3      226.78      238.51      6.14 o 
   4 -10   3     3438.21     3355.37     46.46 o 
   5 -10   3       97.44       93.77      4.17 o 
   6 -10   3      453.00      471.26     10.05 o 
   7 -10   3       23.74       16.51      2.82 o 
   8 -10   3       59.42       64.52      3.29 o 
   9 -10   3        3.63        7.77      1.86 o 
  10 -10   3      218.41      217.10      8.27 o 
  11 -10   3      314.77      341.23      8.37 o 
 -11  -9   3       17.97       12.03      3.59 o 
 -10  -9   3        4.41        2.89      2.30 o 
  -9  -9   3       17.33       12.44      2.58 o 
  -8  -9   3        0.93        1.15      1.87 o 
  -7  -9   3       12.38       11.27      2.42 o 
  -6  -9   3      244.46      256.29      6.59 o 
  -5  -9   3       82.27       71.52      3.43 o 
  -4  -9   3     1437.99     1509.50     18.79 o 
  -3  -9   3      589.51      560.24      7.74 o 
  -2  -9   3      606.20      601.59      9.56 o 
  -1  -9   3      490.67      455.59      7.86 o 
   0  -9   3      482.45      445.90     18.33 o 
   1  -9   3        0.25        4.26      1.64 o 
   2  -9   3       26.63       24.61      2.74 o 
   3  -9   3     1765.01     1739.11     25.41 o 
   4  -9   3       48.01       44.34      2.91 o 
   5  -9   3       59.35       50.79      3.13 o 
   6  -9   3       39.00       38.69      2.20 o 
   7  -9   3      195.66      199.08      4.82 o 
   8  -9   3       41.61       37.56      2.75 o 
   9  -9   3       97.92      102.06      4.33 o 
  10  -9   3       14.75       19.07      2.50 o 
  11  -9   3       45.17       45.60      3.64 o 
  12  -9   3       82.82       92.64      4.57 o 
 -12  -8   3        2.46        4.79      2.40 o 
 -11  -8   3      281.05      303.95      9.98 o 
 -10  -8   3        7.85        6.79      2.29 o 
  -9  -8   3      277.08      337.57     13.74 o 
  -8  -8   3        2.41        2.94      1.94 o 
  -7  -8   3       11.55        7.57      2.07 o 
  -6  -8   3      818.38      778.40     13.79 o 
  -5  -8   3     3284.64     3287.94     38.86 o 
  -4  -8   3      134.65      119.06      2.74 o 
  -3  -8   3      488.40      490.54      5.69 o 
  -2  -8   3      790.82      821.89      8.83 o 
  -1  -8   3      428.35      450.80      6.11 o 
   0  -8   3      431.16      458.24      7.39 o 
   1  -8   3      292.16      294.02      8.89 o 
   2  -8   3       10.56       17.68      3.47 o 
   3  -8   3       52.71       47.01      2.57 o 
   4  -8   3       34.32       33.94      2.83 o 
   5  -8   3      298.59      292.12      5.96 o 
   6  -8   3     1304.85     1363.99     18.22 o 
   7  -8   3     1374.78     1266.61     17.42 o 
   8  -8   3      906.98      836.05     14.04 o 
   9  -8   3      629.13      624.76     11.61 o 
  10  -8   3       25.61       27.15      2.68 o 
  11  -8   3       45.12       42.51      3.31 o 
  12  -8   3       17.13       14.12      2.04 o 
 -12  -7   3        0.01        2.36      2.48 o 
 -11  -7   3       49.56       38.21      4.15 o 
 -10  -7   3       83.19       86.12      5.46 o 
  -9  -7   3       11.59       11.31      3.87 o 
  -8  -7   3        3.52        5.87      1.93 o 
  -7  -7   3       58.85       54.59      3.66 o 
  -6  -7   3     1047.12     1013.57     14.54 o 
  -5  -7   3     1178.82     1157.62     12.14 o 
  -4  -7   3      909.70      895.34      9.60 o 
  -3  -7   3       26.18       36.21      1.36 o 
  -2  -7   3       41.48       38.12      1.30 o 
  -1  -7   3       31.73       18.07      1.00 o 
   0  -7   3       22.02       20.82      1.48 o 
   1  -7   3       33.52       33.79      3.31 o 
   2  -7   3       58.51       67.85      7.29 o 
   3  -7   3        0.13        1.33      1.17 o 
   4  -7   3      329.22      302.67      3.78 o 
   5  -7   3     1292.73     1212.54     13.63 o 
   6  -7   3     1353.25     1274.12     17.03 o 
   7  -7   3      300.14      289.29      5.86 o 
   8  -7   3       48.12       47.77      3.30 o 
   9  -7   3        3.46        3.83      1.57 o 
  10  -7   3       29.94       24.17      2.51 o 
  11  -7   3       26.91       24.94      2.63 o 
  12  -7   3        9.58       10.81      2.19 o 
  13  -7   3       73.21       67.35      5.52 o 
 -13  -6   3        0.42        3.71      2.77 o 
 -12  -6   3        0.16       -2.68      2.12 o 
 -11  -6   3       40.24       38.73      4.15 o 
 -10  -6   3       76.03       85.52      6.44 o 
  -9  -6   3      222.39      225.27      7.48 o 
  -8  -6   3      313.16      272.51      7.91 o 
  -7  -6   3     1394.07     1327.60     21.14 o 
  -6  -6   3      638.72      632.10     10.09 o 
  -5  -6   3       20.23       13.61      0.99 o 
  -4  -6   3       24.68       26.73      1.18 o 
  -3  -6   3        5.71        9.07      0.71 o 
  -2  -6   3        3.93        1.33      0.44 o 
  -1  -6   3       54.84       57.71      1.38 o 
   0  -6   3     5376.23     6205.55     58.02 o 
   1  -6   3      161.60      186.43      6.54 o 
   2  -6   3        0.95        2.70      1.12 o 
   3  -6   3        5.73        8.07      0.93 o 
   4  -6   3        0.70        3.51      0.57 o 
   5  -6   3      257.85      206.53      3.03 o 
   6  -6   3       10.69       11.05      1.28 o 
   7  -6   3       21.03       25.04      1.59 o 
   8  -6   3       87.17       79.07      3.29 o 
   9  -6   3        3.06        4.86      1.55 o 
  10  -6   3       50.38       40.10      2.95 o 
  11  -6   3      290.90      275.59     10.14 o 
  12  -6   3        1.39       -0.52      2.20 o 
  13  -6   3      209.58      239.57     10.75 o 
 -13  -5   3       20.95       26.62      4.12 o 
 -12  -5   3        0.14        0.87      2.42 o 
 -11  -5   3       21.87       16.40      3.26 o 
 -10  -5   3      261.17      251.81      8.36 o 
  -9  -5   3      442.39      421.49     10.87 o 
  -8  -5   3        1.89        1.77      2.00 o 
  -7  -5   3        9.89       15.32      1.45 o 
  -6  -5   3      306.46      291.59      4.63 o 
  -5  -5   3       19.35        5.46      0.77 o 
  -4  -5   3       87.87      100.21      2.40 o 
  -3  -5   3      116.45      162.19      3.10 o 
  -2  -5   3       63.63       67.00      1.29 o 
  -1  -5   3     2364.62     2732.19     24.84 o 
   0  -5   3       28.74       26.86      0.91 o 
   1  -5   3      442.69      465.06      7.52 o 
   2  -5   3        1.66        3.06      0.66 o 
   3  -5   3      185.73      229.80      4.16 o 
   4  -5   3      946.92      981.49      9.60 o 
   5  -5   3      383.26      387.89      4.54 o 
   6  -5   3      621.93      715.76      7.84 o 
   7  -5   3        2.09        2.23      0.72 o 
   8  -5   3      203.73      169.37      3.55 o 
   9  -5   3       18.99       17.58      1.60 o 
  10  -5   3      532.66      489.06      8.27 o 
  11  -5   3       39.30       30.78      2.70 o 
  12  -5   3       86.12       79.02      4.74 o 
  13  -5   3        4.16        5.98      3.81 o 
 -13  -4   3        7.12        4.98      2.78 o 
 -12  -4   3        0.34        3.05      2.42 o 
 -11  -4   3        7.98        6.76      2.53 o 
 -10  -4   3       49.17       34.29      3.74 o 
  -9  -4   3      472.11      420.57     11.93 o 
  -8  -4   3     1220.76     1161.00     18.84 o 
  -7  -4   3      253.89      239.73      4.80 o 
  -6  -4   3     1101.53     1104.59     11.79 o 
  -5  -4   3       15.61       12.79      0.88 o 
  -4  -4   3      429.50      456.19      5.27 o 
  -3  -4   3        0.01       -1.25      0.63 o 
  -2  -4   3      216.15      209.44      3.47 o 
  -1  -4   3        4.54        4.38      0.57 o 
   0  -4   3       22.04       31.42      1.06 o 
   1  -4   3      336.60      275.60      7.28 o 
   2  -4   3     1982.68     1904.14     23.85 o 
   3  -4   3      185.07      193.10      2.88 o 
   4  -4   3      574.30      533.60      8.71 o 
   5  -4   3      619.36      683.69      7.27 o 
   6  -4   3        0.46        0.11      0.51 o 
   7  -4   3      129.73      146.37      2.68 o 
   8  -4   3       19.42       15.39      1.46 o 
   9  -4   3      117.88      101.81      2.58 o 
  10  -4   3      490.18      455.77      8.06 o 
  11  -4   3      121.84      139.80      4.97 o 
  12  -4   3      521.64      533.35     16.23 o 
  13  -4   3      135.11      128.69     10.47 o 
  14  -4   3       36.48       39.37      5.84 o 
 -13  -3   3        2.09        5.01      2.91 o 
 -12  -3   3       12.64       14.51      3.25 o 
 -11  -3   3        9.13        5.67      2.59 o 
 -10  -3   3       48.02       36.60      3.76 o 
  -9  -3   3      660.96      552.51     12.90 o 
  -8  -3   3       32.92       28.07      2.19 o 
  -7  -3   3       78.17       46.94      2.20 o 
  -6  -3   3       17.36       15.72      1.06 o 
  -5  -3   3      407.87      427.56      5.58 o 
  -4  -3   3       65.94       72.18      1.76 o 
  -3  -3   3     1259.74     1401.59     16.05 o 
  -2  -3   3       51.46       38.62      2.48 o 
  -1  -3   3     7016.22     7165.97     80.61 o 
   0  -3   3      331.60      331.80      3.66 o 
   1  -3   3      495.52      483.39      6.42 o 
   2  -3   3     1048.23     1058.13     13.34 o 
   3  -3   3      219.61      229.72      4.69 o 
   4  -3   3      274.61      311.93      3.74 o 
   5  -3   3      113.85      104.24      1.90 o 
   6  -3   3      265.19      275.29      3.68 o 
   7  -3   3        3.81        5.08      0.72 o 
   8  -3   3      521.44      472.82      6.31 o 
   9  -3   3      213.06      207.19      4.11 o 
  10  -3   3      735.08      775.92     10.89 o 
  11  -3   3       97.42      110.89      3.32 o 
  12  -3   3        6.19       10.64      2.74 o 
  13  -3   3      758.39      822.82     29.43 o 
  14  -3   3        1.12       -3.27      3.06 o 
 -13  -2   3       75.20       88.87      6.76 o 
 -12  -2   3       17.20       15.13      3.33 o 
 -11  -2   3        0.05       -1.20      2.16 o 
 -10  -2   3     1304.97     1259.59     24.48 o 
  -9  -2   3       19.18       18.05      3.64 o 
  -8  -2   3       73.72       62.43      2.89 o 
  -7  -2   3        4.24        4.03      1.03 o 
  -6  -2   3     1158.63     1230.11     12.97 o 
  -5  -2   3      129.66      126.62      2.39 o 
  -4  -2   3      160.76      239.68      3.45 o 
  -3  -2   3        3.09        6.49      1.24 o 
  -2  -2   3     1067.52     1028.78     12.18 o 
  -1  -2   3     1864.86     1794.49     23.34 o 
   0  -2   3      608.00      539.65      9.12 o 
   1  -2   3      635.76      569.57     23.70 o 
   2  -2   3       41.83       31.41      1.42 o 
   3  -2   3      129.75      162.80      2.63 o 
   4  -2   3       27.36       22.71      0.88 o 
   5  -2   3       23.54       36.39      1.35 o 
   6  -2   3        3.96        2.81      0.71 o 
   7  -2   3      756.91      739.90      7.33 o 
   8  -2   3      118.55      127.91      2.79 o 
   9  -2   3      126.04      143.89      3.31 o 
  10  -2   3       15.55       12.20      1.44 o 
  11  -2   3       12.02       11.99      2.46 o 
  12  -2   3       26.06       20.28      2.94 o 
  13  -2   3       39.47       39.24      4.21 o 
  14  -2   3      260.09      256.15      9.21 o 
 -14  -1   3        6.38        5.67      3.31 o 
 -13  -1   3       21.83       26.87      4.29 o 
 -12  -1   3        0.81        1.09      2.35 o 
 -11  -1   3      697.79      677.64     16.13 o 
 -10  -1   3      230.14      236.71      8.16 o 
  -9  -1   3      779.36      843.64     15.29 o 
  -8  -1   3      120.72      133.75      3.69 o 
  -7  -1   3      809.69      840.16     16.31 o 
  -6  -1   3      738.58      754.68      8.74 o 
  -5  -1   3      945.92      913.92      9.76 o 
  -4  -1   3      680.35      725.70      7.74 o 
  -3  -1   3       16.68       16.23      0.77 o 
  -2  -1   3       10.41       16.59      1.02 o 
  -1  -1   3        5.42        8.53      1.09 o 
   0  -1   3      751.42      782.84     10.89 o 
   1  -1   3      259.66      205.39      4.85 o 
   2  -1   3    40402.23    41367.89    502.98 o 
   3  -1   3     1701.16     1541.92     45.44 o 
   4  -1   3     1333.54     1475.55     17.19 o 
   5  -1   3       62.19       63.55      1.45 o 
   6  -1   3       80.16       76.32      1.55 o 
   7  -1   3        2.02        7.56      0.80 o 
   8  -1   3        1.91        1.26      0.72 o 
   9  -1   3       35.54       25.11      1.49 o 
  10  -1   3      353.90      328.19     13.16 o 
  11  -1   3      204.98      202.03      9.01 o 
  12  -1   3       29.30       27.72      3.18 o 
  13  -1   3        5.91        6.43      2.38 o 
  14  -1   3       63.61       64.45      5.35 o 
 -14   0   3       91.91      100.00      7.55 o 
 -13   0   3       84.38       72.72      6.16 o 
 -12   0   3      234.07      207.74      8.46 o 
 -11   0   3       10.02       11.52      3.01 o 
 -10   0   3      358.00      347.21     10.09 o 
  -9   0   3       99.84       90.43      3.94 o 
  -8   0   3      422.58      426.58      6.92 o 
  -7   0   3       77.98       73.54      2.40 o 
  -6   0   3      794.32      851.16     11.25 o 
  -5   0   3      310.60      280.58      7.18 o 
  -4   0   3     2164.67     2061.13     20.93 o 
  -3   0   3        1.52        3.96      0.50 o 
  -2   0   3       29.67       16.34      0.73 o 
  -1   0   3     3807.04     4431.48     42.23 o 
   0   0   3       24.44       27.69      1.09 o 
   1   0   3     4217.28     4346.73     58.50 o 
   2   0   3     1793.18     1319.10     41.07 o 
   3   0   3      121.96      114.24      2.06 o 
   4   0   3        3.57        2.05      0.53 o 
   5   0   3        2.86        0.48      0.39 o 
   6   0   3      140.03      130.20      2.46 o 
   7   0   3      598.39      588.86      6.40 o 
   8   0   3      285.61      308.41      4.52 o 
   9   0   3       53.90       63.61      2.38 o 
  10   0   3        0.43        1.04      1.47 o 
  11   0   3       12.80       10.63      2.91 o 
  12   0   3      156.40      152.83      7.33 o 
  13   0   3       24.85       21.89      3.03 o 
  14   0   3        2.94       -0.97      2.29 o 
 -13   1   3      124.80      131.64      8.89 o 
 -12   1   3        5.25        8.39      2.91 o 
 -11   1   3      418.24      435.26     12.24 o 
 -10   1   3       17.12       15.87      2.33 o 
  -9   1   3       76.91       69.39      3.76 o 
  -8   1   3      249.54      227.84      4.70 o 
  -7   1   3       19.39       19.21      1.61 o 
  -6   1   3      525.42      606.94      8.02 o 
  -5   1   3      323.81      307.53      4.43 o 
  -4   1   3       41.82       36.26      1.35 o 
  -3   1   3      219.96      176.89      5.02 o 
  -2   1   3     8729.94     9020.51     94.18 o 
  -1   1   3       52.83       48.60      3.25 o 
   0   1   3     1101.43     1102.21     12.87 o 
   1   1   3      204.67      152.99      7.69 o 
   2   1   3     1126.14     1159.78     29.65 o 
   3   1   3      101.14       83.70      2.37 o 
   4   1   3      536.82      522.01      5.88 o 
   5   1   3     3551.82     3690.94     31.18 o 
   6   1   3      496.49      477.82      5.22 o 
   7   1   3      108.26      102.09      2.04 o 
   8   1   3       51.26       44.58      1.92 o 
   9   1   3      123.49       90.67      3.47 o 
  10   1   3       33.98       27.70      4.67 o 
  11   1   3      196.84      205.59      6.21 o 
  12   1   3       18.83       16.45      3.04 o 
  13   1   3      246.93      226.94      7.25 o 
  14   1   3       23.91       24.79      3.40 o 
 -13   2   3       23.69       24.47      4.16 o 
 -12   2   3      212.56      203.02      8.40 o 
 -11   2   3      184.66      183.85      6.27 o 
 -10   2   3       14.90       15.59      1.96 o 
  -9   2   3       19.30       10.49      1.98 o 
  -8   2   3       11.32        9.75      1.35 o 
  -7   2   3     3193.18     3292.13     35.22 o 
  -6   2   3       75.82       66.16      1.85 o 
  -5   2   3     4938.02     5570.57     51.68 o 
  -4   2   3      160.96      152.66      3.05 o 
  -3   2   3     2269.61     2520.46     23.96 o 
  -2   2   3      146.92      133.28      4.12 o 
  -1   2   3    24023.79    24428.15    251.26 o 
   0   2   3      842.09      700.83     17.25 o 
   1   2   3     5027.09     5255.29     49.85 o 
   2   2   3     3838.03     3699.51     51.24 o 
   3   2   3      514.72      476.28      7.62 o 
   4   2   3      353.66      437.25      6.45 o 
   5   2   3       66.83       69.24      1.75 o 
   6   2   3     2715.28     3144.00     28.48 o 
   7   2   3        0.95       -0.02      0.57 o 
   8   2   3      369.01      336.99      5.97 o 
   9   2   3       53.99       55.83      2.81 o 
  10   2   3      534.03      554.81     10.97 o 
  11   2   3       67.81       62.00      3.93 o 
  12   2   3      173.59      154.31      5.63 o 
  13   2   3       11.45       11.19      2.47 o 
  14   2   3        9.82       15.54      3.01 o 
 -13   3   3       18.52       12.21      3.09 o 
 -12   3   3      163.87      168.55      6.16 o 
 -11   3   3      492.06      499.06      9.94 o 
 -10   3   3      781.74      749.00     12.39 o 
  -9   3   3       19.06       12.96      2.08 o 
  -8   3   3     5116.49     5138.22     62.39 o 
  -7   3   3      540.45      543.26      8.43 o 
  -6   3   3     1070.02     1122.19     11.55 o 
  -5   3   3      138.51      133.97      2.21 o 
  -4   3   3     4037.48     4452.38     38.08 o 
  -3   3   3        2.12        2.95      0.62 o 
  -2   3   3     2680.60     2702.75     22.45 o 
  -1   3   3     1660.06     1503.69     24.50 o 
   0   3   3      811.91      778.91      8.32 o 
   1   3   3        6.86        4.91      0.48 o 
   2   3   3       88.10       86.91      1.72 o 
   3   3   3      423.49      544.96      7.19 o 
   4   3   3       44.80       46.45      1.52 o 
   5   3   3      377.34      456.59      6.77 o 
   6   3   3       23.31       29.03      1.42 o 
   7   3   3      442.01      468.29      7.13 o 
   8   3   3      310.77      319.84      5.72 o 
   9   3   3      578.93      568.61     13.98 o 
  10   3   3       38.57       43.31      3.18 o 
  11   3   3        9.49        8.06      2.00 o 
  12   3   3       31.59       29.41      3.17 o 
  13   3   3      104.59      113.40      6.81 o 
  14   3   3       13.40       13.89      3.76 o 
 -13   4   3        0.69        0.13      2.24 o 
 -12   4   3       13.87       18.06      2.58 o 
 -11   4   3      142.35      121.73      5.25 o 
 -10   4   3      227.93      240.15      6.13 o 
  -9   4   3        2.10        0.99      1.34 o 
  -8   4   3       88.90       78.60      5.11 o 
  -7   4   3     1272.37     1277.23     16.42 o 
  -6   4   3        3.95        3.67      0.65 o 
  -5   4   3      163.23      149.78      2.38 o 
  -4   4   3      648.87      649.17     11.06 o 
  -3   4   3       96.33      112.03      1.88 o 
  -2   4   3      665.08      681.71      6.49 o 
  -1   4   3     1511.25     1462.89     12.43 o 
   0   4   3       26.23       33.58      0.88 o 
   1   4   3      655.03      632.29      6.49 o 
   2   4   3     1075.02     1149.92     11.79 o 
   3   4   3        3.21        4.25      1.18 o 
   4   4   3    10076.76    11284.26    134.58 o 
   5   4   3       57.44       47.25      1.56 o 
   6   4   3       40.55       47.18      1.65 o 
   7   4   3      208.42      189.18      5.56 o 
   8   4   3      766.50      712.23     11.23 o 
   9   4   3       52.25       41.08      2.84 o 
  10   4   3       20.13       19.61      5.41 o 
  11   4   3       22.70       14.87      3.11 o 
  12   4   3        5.83       10.17      7.63 o 
  13   4   3       62.33       80.82      6.40 o 
  14   4   3        0.82        2.52      3.14 o 
 -13   5   3       79.76       59.43      6.76 o 
 -12   5   3       19.51       16.55      2.60 o 
 -11   5   3      206.28      199.96      5.91 o 
 -10   5   3      193.33      217.79      6.26 o 
  -9   5   3        9.15        8.30      1.74 o 
  -8   5   3     1241.90     1290.96     18.62 o 
  -7   5   3        2.09        1.18      0.81 o 
  -6   5   3       33.88       31.83      1.48 o 
  -5   5   3       15.37       19.96      1.12 o 
  -4   5   3     1084.50     1116.34     10.84 o 
  -3   5   3       37.44       33.41      1.53 o 
  -2   5   3      185.10      215.11      2.94 o 
  -1   5   3      840.41      978.03      8.80 o 
   0   5   3       74.68       72.03      1.66 o 
   1   5   3     5932.92     6330.83     50.68 o 
   2   5   3       46.14       48.11      2.15 o 
   3   5   3     1709.03     2043.51     21.68 o 
   4   5   3      448.35      445.08      8.03 o 
   5   5   3        5.64        2.36      0.90 o 
   6   5   3      112.59      114.67      3.61 o 
   7   5   3      112.49      115.54      3.59 o 
   8   5   3        5.05        2.05      2.16 o 
   9   5   3      225.05      204.91      7.22 o 
  10   5   3       13.58       14.00      2.77 o 
  11   5   3       55.40       70.84      5.39 o 
  12   5   3      208.22      206.60      8.35 o 
  13   5   3        0.00       -3.10      5.19 o 
  14   5   3        1.29        1.47      3.03 o 
 -12   6   3       23.79       26.25      3.82 o 
 -11   6   3       24.74       34.67      3.56 o 
 -10   6   3       11.81       11.22      2.13 o 
  -9   6   3      114.00      115.13      4.18 o 
  -8   6   3       27.56       23.82      1.73 o 
  -7   6   3        7.49        6.59      1.80 o 
  -6   6   3      200.52      201.30      3.69 o 
  -5   6   3        3.41        3.74      0.72 o 
  -4   6   3      324.16      316.08      4.02 o 
  -3   6   3       33.92       44.36      1.34 o 
  -2   6   3     3360.04     3630.03     28.70 o 
  -1   6   3      229.39      219.94      2.84 o 
   0   6   3        2.10       13.96      0.75 o 
   1   6   3       42.17       38.77      2.76 o 
   2   6   3    20943.55    23512.96    220.49 o 
   3   6   3       41.60       45.33      1.97 o 
   4   6   3     2588.64     2847.12     32.66 o 
   5   6   3      677.20      644.92     11.61 o 
   6   6   3        0.45        1.59      0.83 o 
   7   6   3      615.76      630.45     12.00 o 
   8   6   3        0.20        1.58      3.59 o 
   9   6   3      561.36      471.16     11.98 o 
  10   6   3        0.55        2.59      2.17 o 
  11   6   3        5.46        4.89      2.85 o 
  12   6   3        0.38        2.73      2.69 o 
  13   6   3      339.66      387.60     12.50 o 
 -12   7   3      259.91      261.40     12.26 o 
 -11   7   3       58.44       66.48      5.31 o 
 -10   7   3      319.77      326.46      9.85 o 
  -9   7   3        3.06        0.93      0.91 o 
  -8   7   3       16.57       14.72      1.74 o 
  -7   7   3      169.30      177.60      3.88 o 
  -6   7   3      568.73      580.92      7.61 o 
  -5   7   3       33.37       27.51      1.47 o 
  -4   7   3      148.19      138.49      2.48 o 
  -3   7   3     1346.82     1469.84     12.75 o 
  -2   7   3       35.95       40.88      1.64 o 
  -1   7   3      433.39      322.15      3.96 o 
   0   7   3       59.09       69.72      2.22 o 
   1   7   3      498.67      586.22      6.02 o 
   2   7   3      132.23      114.04      2.80 o 
   3   7   3       35.40       45.73      1.88 o 
   4   7   3       19.79       25.59      1.38 o 
   5   7   3       10.84       11.27      1.52 o 
   6   7   3       35.77       23.88      3.51 o 
   7   7   3      680.55      619.92     12.09 o 
   8   7   3     1561.97     1425.56     26.38 o 
   9   7   3        6.13        7.69      3.32 o 
  10   7   3      153.52      166.40     11.03 o 
  11   7   3       62.43       60.48      5.21 o 
  12   7   3      200.44      193.89      8.89 o 
  13   7   3       44.73       47.00      5.30 o 
 -12   8   3        6.59        6.75      3.37 o 
 -11   8   3        7.93       10.35      3.03 o 
 -10   8   3        2.23        1.06      2.24 o 
  -9   8   3       25.76       22.21      2.29 o 
  -8   8   3       56.67       69.29      3.39 o 
  -7   8   3      556.21      542.92      9.20 o 
  -6   8   3      446.50      386.35      7.67 o 
  -5   8   3       18.29       15.81      1.62 o 
  -4   8   3      300.64      320.76      4.65 o 
  -3   8   3        1.15        1.02      0.61 o 
  -2   8   3     1016.96     1043.82      9.80 o 
  -1   8   3       14.70       14.95      1.45 o 
   0   8   3      739.35      725.27      7.75 o 
   1   8   3      453.10      500.84     10.96 o 
   2   8   3        1.90        2.47      0.63 o 
   3   8   3      581.69      555.37      6.39 o 
   4   8   3      133.58      127.02      3.92 o 
   5   8   3      221.60      200.79      4.52 o 
   6   8   3      110.38       96.58      5.62 o 
   7   8   3      459.13      316.57      7.85 o 
   8   8   3        8.07        8.73      2.47 o 
   9   8   3      233.01      171.38      6.97 o 
  10   8   3        0.57       -0.28      2.24 o 
  11   8   3       18.47       17.51      3.47 o 
  12   8   3       10.62       18.33      3.87 o 
  13   8   3       64.86       78.53      6.70 o 
 -11   9   3        1.17       -2.66      2.43 o 
 -10   9   3       57.01       71.59      5.62 o 
  -9   9   3      390.80      360.86      8.17 o 
  -8   9   3      580.46      550.16     10.71 o 
  -7   9   3       53.30       47.50      3.43 o 
  -6   9   3        0.81        0.25      1.36 o 
  -5   9   3      147.77      161.58      5.63 o 
  -4   9   3       10.37       10.66      1.37 o 
  -3   9   3       48.35       55.79      3.52 o 
  -2   9   3        2.95        6.73      1.23 o 
  -1   9   3     1040.05     1049.65     10.84 o 
   0   9   3      736.87      715.69      8.52 o 
   1   9   3      574.58      588.52      6.93 o 
   2   9   3      166.69      142.40      3.39 o 
   3   9   3     1045.66     1018.33     11.46 o 
   4   9   3      898.83      831.96     11.84 o 
   5   9   3        0.85        2.61      1.12 o 
   6   9   3        5.00        2.06      1.51 o 
   7   9   3       21.21       12.23      2.56 o 
   8   9   3       40.86       25.14      3.42 o 
   9   9   3        0.03        3.70      2.41 o 
  10   9   3        2.08        1.74      2.32 o 
  11   9   3       13.71        8.62      3.09 o 
  12   9   3       12.11       15.13      3.63 o 
 -11  10   3        1.19        2.91      2.74 o 
 -10  10   3       39.91       31.82      3.41 o 
  -9  10   3      104.23      110.24      4.67 o 
  -8  10   3       77.04       68.31      3.91 o 
  -7  10   3        8.30        7.58      1.92 o 
  -6  10   3       57.78       61.50      3.41 o 
  -5  10   3        2.01        1.65      1.36 o 
  -4  10   3        0.54        0.50      1.17 o 
  -3  10   3      286.53      245.71      5.30 o 
  -2  10   3     3109.24     3187.57     33.13 o 
  -1  10   3      400.96      380.16      5.60 o 
   0  10   3     1055.78     1003.39     13.26 o 
   1  10   3      284.88      288.89      4.98 o 
   2  10   3      930.86      905.66     12.12 o 
   3  10   3       37.90       22.49      1.83 o 
   4  10   3       13.46       14.31      1.86 o 
   5  10   3     1356.75     1349.75     18.38 o 
   6  10   3        0.79        3.70      1.57 o 
   7  10   3       46.93       53.87      4.54 o 
   8  10   3       68.19       68.31      5.17 o 
   9  10   3       83.15       88.48      5.74 o 
  10  10   3       62.80       59.77      5.31 o 
  11  10   3       25.05       30.22      5.19 o 
 -10  11   3       89.43       84.42      4.43 o 
  -9  11   3       10.26        7.93      2.14 o 
  -8  11   3      101.95       99.84      4.43 o 
  -7  11   3      132.99      147.39      5.01 o 
  -6  11   3       15.13       14.50      2.10 o 
  -5  11   3      214.38      205.08      5.56 o 
  -4  11   3       29.24       26.25      2.14 o 
  -3  11   3      513.50      492.73     10.33 o 
  -2  11   3      154.08      139.60      4.86 o 
  -1  11   3      162.18      177.17      5.47 o 
   0  11   3      755.71      688.45     11.02 o 
   1  11   3      164.76      179.04      4.29 o 
   2  11   3      623.55      614.02      9.26 o 
   3  11   3        0.05        3.11      1.58 o 
   4  11   3      147.54      114.72      4.63 o 
   5  11   3      101.98       86.85      3.82 o 
   6  11   3        5.59        2.68      1.93 o 
   7  11   3       12.37       14.05      2.86 o 
   8  11   3       80.43       84.46      5.57 o 
   9  11   3       11.90        9.35      3.09 o 
  10  11   3       15.47       12.15      3.41 o 
  11  11   3       18.21       10.37      3.39 o 
  -9  12   3       17.56       11.91      5.83 o 
  -8  12   3        9.27        6.71      2.12 o 
  -7  12   3       10.48        9.06      2.08 o 
  -6  12   3       60.80       57.27      3.54 o 
  -5  12   3       13.34       15.29      2.05 o 
  -4  12   3        2.38        1.16      1.30 o 
  -3  12   3        1.78        0.62      1.80 o 
  -2  12   3        0.41        2.69      1.78 o 
  -1  12   3      430.03      422.16      9.50 o 
   0  12   3        0.49        1.03      1.57 o 
   1  12   3       85.56       95.83      4.70 o 
   2  12   3       14.19       12.59      1.63 o 
   3  12   3       33.49       38.07      3.25 o 
   4  12   3        3.46        4.02      1.89 o 
   5  12   3      180.03      166.00      5.29 o 
   6  12   3       37.35       33.75      3.02 o 
   7  12   3        4.16        1.62      2.44 o 
   8  12   3        4.98        3.93      2.40 o 
   9  12   3      250.18      255.98      9.57 o 
  10  12   3      144.48      160.40      7.83 o 
  -8  13   3        2.18        3.18      2.00 o 
  -7  13   3       17.25       25.03      2.70 o 
  -6  13   3       45.60       53.80      8.42 o 
  -5  13   3      158.06      161.15     11.00 o 
  -4  13   3      181.35      194.75      9.63 o 
  -3  13   3       31.43       27.26      3.04 o 
  -2  13   3       69.82       63.52      4.16 o 
  -1  13   3        2.18        5.36      2.35 o 
   0  13   3       37.03       37.61      3.20 o 
   1  13   3       51.12       46.27      3.81 o 
   2  13   3       22.30       18.37      4.00 o 
   3  13   3       16.66       15.79      2.99 o 
   4  13   3        0.21       -0.33      2.12 o 
   5  13   3       39.62       34.38      3.08 o 
   6  13   3      103.73      110.37      4.88 o 
   7  13   3      236.46      269.98      8.27 o 
   8  13   3       19.31       18.23      3.14 o 
   9  13   3        9.19        5.95      2.78 o 
  -7  14   3       41.25       53.29      4.72 o 
  -6  14   3        3.52        7.61      2.66 o 
  -5  14   3      190.11      199.27      7.62 o 
  -4  14   3       69.02       65.10      6.09 o 
  -3  14   3        6.16        5.26      2.57 o 
  -2  14   3        0.41       -0.78      1.86 o 
  -1  14   3       30.87       30.91      3.30 o 
   0  14   3       10.36       13.18      3.13 o 
   1  14   3       10.92       21.21      3.19 o 
   2  14   3        9.14       12.54      3.98 o 
   3  14   3       47.45       40.38      4.59 o 
   4  14   3        2.26        5.87      3.12 o 
   5  14   3      227.80      238.91      7.95 o 
   6  14   3      116.16      128.67      6.03 o 
   7  14   3       36.59       34.17      4.87 o 
   8  14   3       27.46       42.71      8.05 o 
  -5  15   3        8.43        9.57      3.48 o 
  -4  15   3        5.18        4.63      2.56 o 
  -3  15   3       32.35       32.20      3.99 o 
  -2  15   3        6.68        5.80      2.34 o 
  -1  15   3       94.98      101.45      5.35 o 
   0  15   3       90.40      123.70      5.36 o 
   1  15   3      147.93      164.99      8.69 o 
   2  15   3       32.76       28.37      5.15 o 
   3  15   3       72.65       72.58      6.08 o 
   4  15   3        0.16       -1.21      2.61 o 
   5  15   3        4.25        0.82      2.47 o 
   6  15   3       32.32       30.22      3.90 o 
  -3  16   3        1.36       -0.61      2.75 o 
  -2  16   3        0.15       -0.56      2.41 o 
  -1  16   3       74.91       88.87      5.18 o 
   0  16   3       13.08       18.19      3.43 o 
   1  16   3       60.50       68.41      5.53 o 
   2  16   3      359.29      377.14     15.00 o 
   3  16   3       15.46        8.98      4.19 o 
   4  16   3      305.08      343.72     12.06 o 
  -1 -16   4        1.04       -0.29      3.21 o 
   0 -16   4       74.71       76.56     11.33 o 
   1 -16   4        1.72        4.45      2.82 o 
   2 -16   4      756.57      849.56     20.40 o 
  -5 -15   4       14.89       18.84      4.39 o 
  -4 -15   4      324.53      321.48     10.91 o 
  -3 -15   4      136.49      139.02      7.34 o 
  -2 -15   4       62.57       70.26      7.04 o 
  -1 -15   4      132.96      143.32     16.77 o 
   0 -15   4       71.78       77.25      5.91 o 
   1 -15   4        2.47        3.25      3.79 o 
   2 -15   4       27.09       27.37      4.20 o 
   3 -15   4       38.18       38.67      4.78 o 
   4 -15   4       12.20       16.38      3.94 o 
   5 -15   4       17.76       22.48      3.90 o 
  -6 -14   4        0.11        2.93      2.23 o 
  -5 -14   4      214.58      257.41      9.33 o 
  -4 -14   4       10.54        9.62      2.70 o 
  -3 -14   4       80.10       88.77      6.43 o 
  -2 -14   4       71.21       67.75      5.56 o 
  -1 -14   4        5.53        3.11      1.95 o 
   0 -14   4       32.93       38.59      4.25 o 
   1 -14   4       13.93       14.03      3.19 o 
   2 -14   4       12.61       15.32      3.30 o 
   3 -14   4       12.68        6.55      3.01 o 
   4 -14   4      174.17      187.40      8.16 o 
   5 -14   4        0.86        1.78      2.26 o 
   6 -14   4       19.06       26.64      3.53 o 
   7 -14   4       11.64       21.25      4.00 o 
  -8 -13   4      668.74      726.39     17.75 o 
  -7 -13   4       21.00       21.81      4.30 o 
  -6 -13   4      136.60      143.94      6.72 o 
  -5 -13   4       35.16       31.33      4.12 o 
  -4 -13   4       35.96       40.03      4.07 o 
  -3 -13   4        0.19        2.02      2.38 o 
  -2 -13   4      138.87      141.28      5.51 o 
  -1 -13   4        0.05        1.39      1.81 o 
   0 -13   4        0.80        1.84      2.07 o 
   1 -13   4       71.25       94.95      5.90 o 
   2 -13   4        0.09        2.25      2.28 o 
   3 -13   4        4.86        4.14      2.57 o 
   4 -13   4        1.06       -1.02      2.31 o 
   5 -13   4       21.64       24.68      2.95 o 
   6 -13   4       20.93       36.44      3.57 o 
   7 -13   4      102.11      100.50      5.83 o 
   8 -13   4       90.13       95.10      6.01 o 
  -9 -12   4       11.73       11.46      3.22 o 
  -8 -12   4       30.74       30.27      4.09 o 
  -7 -12   4        7.90        8.35      2.25 o 
  -6 -12   4        0.02        4.30      2.28 o 
  -5 -12   4        6.57        6.95      2.33 o 
  -4 -12   4       11.17        9.71      2.39 o 
  -3 -12   4        3.73        1.18      1.92 o 
  -2 -12   4        4.35        9.57      2.01 o 
  -1 -12   4        6.42        3.90      1.87 o 
   0 -12   4      243.12      216.46      9.66 o 
   1 -12   4       24.17       19.60      3.08 o 
   2 -12   4     1283.99     1184.37     23.54 o 
   3 -12   4      232.32      199.69      8.34 o 
   4 -12   4      143.28      137.44      5.08 o 
   5 -12   4       31.19       45.16      3.61 o 
   6 -12   4       98.59       87.66      4.80 o 
   7 -12   4      143.30      140.88      5.55 o 
   8 -12   4        0.17        1.19      2.18 o 
   9 -12   4       45.72       45.74      4.66 o 
 -10 -11   4      230.84      243.82      8.98 o 
  -9 -11   4       11.06        8.28      2.87 o 
  -8 -11   4       11.50       10.74      3.96 o 
  -7 -11   4        0.20        0.12      1.49 o 
  -6 -11   4        5.81        7.16      2.00 o 
  -5 -11   4      110.63       93.55      5.27 o 
  -4 -11   4      105.52      101.59      5.21 o 
  -3 -11   4       73.07       52.86      3.59 o 
  -2 -11   4       30.14       37.70      2.98 o 
  -1 -11   4     2989.03     2841.43     40.97 o 
   0 -11   4        0.00        0.33      1.39 o 
   1 -11   4      174.78      121.57      5.50 o 
   2 -11   4       64.35       37.87      3.77 o 
   3 -11   4      170.57      156.90      6.46 o 
   4 -11   4       33.53       30.99      2.77 o 
   5 -11   4      379.64      376.46      8.79 o 
   6 -11   4       73.10       85.58      4.38 o 
   7 -11   4        0.34        0.29      1.72 o 
   8 -11   4      134.67      134.74      6.07 o 
   9 -11   4      114.47      111.78      7.50 o 
  10 -11   4       37.36       37.82      4.25 o 
 -10 -10   4      211.59      210.12      8.16 o 
  -9 -10   4        0.01        0.53      2.14 o 
  -8 -10   4        0.85        0.01      1.91 o 
  -7 -10   4       17.57       19.46      2.34 o 
  -6 -10   4       89.74       87.80      6.73 o 
  -5 -10   4        5.69        2.28      1.63 o 
  -4 -10   4     1369.91     1344.96     21.09 o 
  -3 -10   4       81.67       78.07      3.20 o 
  -2 -10   4      443.06      455.69      9.43 o 
  -1 -10   4      354.30      343.92      7.89 o 
   0 -10   4      723.55      659.17     14.08 o 
   1 -10   4      625.26      512.33     12.11 o 
   2 -10   4      236.33      251.32      7.76 o 
   3 -10   4     2231.18     2078.10     35.98 o 
   4 -10   4       77.85       88.58      3.93 o 
   5 -10   4      779.17      750.22     13.60 o 
   6 -10   4       81.34       82.88      4.26 o 
   7 -10   4       86.08       88.56      5.07 o 
   8 -10   4        4.84        4.23      2.27 o 
   9 -10   4        3.84        4.67      2.99 o 
  10 -10   4       29.23       26.94      3.59 o 
  11 -10   4      210.80      224.56      6.47 o 
 -11  -9   4       48.65       61.85      5.29 o 
 -10  -9   4        2.11        4.31      2.47 o 
  -9  -9   4       18.41       20.43      3.17 o 
  -8  -9   4       15.15       15.65      2.67 o 
  -7  -9   4      136.64      128.86      5.31 o 
  -6  -9   4       71.81       76.22      7.24 o 
  -5  -9   4     2060.96     1984.51     30.93 o 
  -4  -9   4       38.43       49.47      2.44 o 
  -3  -9   4      521.56      511.98      7.91 o 
  -2  -9   4        0.42        0.52      1.03 o 
  -1  -9   4      819.34      737.48     12.88 o 
   0  -9   4        4.44        4.60      1.64 o 
   1  -9   4     1098.11     1063.63     25.03 o 
   2  -9   4      637.02      676.58     14.28 o 
   3  -9   4      125.03      116.97      5.11 o 
   4  -9   4        3.61        1.01      1.22 o 
   5  -9   4        0.23       -1.41      1.16 o 
   6  -9   4      253.52      236.75      7.90 o 
   7  -9   4      164.52      169.76      5.57 o 
   8  -9   4        4.17        1.15      1.35 o 
   9  -9   4      528.80      530.92     10.57 o 
  10  -9   4       58.62       74.24      3.86 o 
  11  -9   4       23.99       35.24      3.11 o 
  12  -9   4       31.65       27.14      3.02 o 
 -12  -8   4      187.94      218.29      8.80 o 
 -11  -8   4       97.78      105.41      6.08 o 
 -10  -8   4      103.17      119.40      5.95 o 
  -9  -8   4        1.23        0.46      2.00 o 
  -8  -8   4       32.88       34.94      3.42 o 
  -7  -8   4        8.72        9.44      4.12 o 
  -6  -8   4       24.04       18.35      2.14 o 
  -5  -8   4      855.95      805.70     11.66 o 
  -4  -8   4       17.77       19.29      1.33 o 
  -3  -8   4      302.79      307.18      4.09 o 
  -2  -8   4     2621.14     2589.70     24.35 o 
  -1  -8   4        2.09        3.46      0.72 o 
   0  -8   4       37.90       40.14      2.13 o 
   1  -8   4      103.33      134.73      6.24 o 
   2  -8   4        0.16        0.46      1.27 o 
   3  -8   4      150.18      169.16      4.54 o 
   4  -8   4        6.84        7.66      1.50 o 
   5  -8   4     1429.37     1381.49     21.08 o 
   6  -8   4      376.31      371.06      6.53 o 
   7  -8   4        0.41        2.30      2.11 o 
   8  -8   4       76.50       60.51      3.23 o 
   9  -8   4       76.41       85.19      4.59 o 
  10  -8   4        2.04        2.91      1.87 o 
  11  -8   4        7.36        9.38      2.13 o 
  12  -8   4       18.87       21.47      2.35 o 
 -12  -7   4       18.82       14.78      3.08 o 
 -11  -7   4       27.84       29.75      3.54 o 
 -10  -7   4        4.59       10.40      4.03 o 
  -9  -7   4      691.91      700.15     15.95 o 
  -8  -7   4      144.96      141.74      5.74 o 
  -7  -7   4     1451.40     1357.97     24.48 o 
  -6  -7   4        2.23        2.40      1.13 o 
  -5  -7   4     2177.68     2118.61     20.72 o 
  -4  -7   4        9.15       10.81      0.91 o 
  -3  -7   4       83.57       79.14      1.73 o 
  -2  -7   4     1467.13     1545.07     15.05 o 
  -1  -7   4      157.59      162.06      2.73 o 
   0  -7   4        0.62        2.72      0.67 o 
   1  -7   4        6.80        6.31      1.43 o 
   2  -7   4        6.49       11.76      1.98 o 
   3  -7   4      184.04      175.47      4.42 o 
   4  -7   4      731.82      727.07      9.66 o 
   5  -7   4     1058.75      972.71     14.30 o 
   6  -7   4      271.96      263.83      5.23 o 
   7  -7   4       49.75       63.90      2.70 o 
   8  -7   4      117.14       96.94      3.38 o 
   9  -7   4       35.00       33.71      3.12 o 
  10  -7   4        8.44        5.73      1.76 o 
  11  -7   4       12.25        7.40      1.93 o 
  12  -7   4        7.09        7.93      1.79 o 
  13  -7   4      461.91      521.45     10.97 o 
 -12  -6   4      110.09      105.39      6.35 o 
 -11  -6   4       30.52       31.17      3.99 o 
 -10  -6   4       85.20       72.49      4.68 o 
  -9  -6   4        8.93       12.04      2.45 o 
  -8  -6   4      546.89      545.97     12.48 o 
  -7  -6   4     1431.96     1343.29     24.01 o 
  -6  -6   4      248.06      234.00      4.38 o 
  -5  -6   4      219.18      205.78      3.26 o 
  -4  -6   4       76.25       81.78      1.84 o 
  -3  -6   4      335.89      340.94      5.79 o 
  -2  -6   4        1.04        1.07      0.42 o 
  -1  -6   4      109.05       82.00      1.74 o 
   0  -6   4       85.85       97.04      1.86 o 
   1  -6   4      260.88      281.69      4.63 o 
   2  -6   4        0.18        0.90      0.63 o 
   3  -6   4      391.15      361.77      5.97 o 
   4  -6   4       43.09       52.54      1.83 o 
   5  -6   4       89.10      102.86      2.32 o 
   6  -6   4       36.78       39.44      1.73 o 
   7  -6   4       73.70       65.59      2.56 o 
   8  -6   4      610.06      578.60      9.51 o 
   9  -6   4        9.02        7.40      1.59 o 
  10  -6   4      148.90      159.45      4.99 o 
  11  -6   4        9.94        7.49      1.64 o 
  12  -6   4       77.24       93.65      4.35 o 
  13  -6   4      247.60      240.64     10.70 o 
 -13  -5   4      325.30      341.48     17.63 o 
 -12  -5   4       25.97       28.21      5.08 o 
 -11  -5   4        0.10        3.26      2.16 o 
 -10  -5   4        0.15        4.70      2.09 o 
  -9  -5   4      276.60      265.37      8.18 o 
  -8  -5   4       13.47       14.72      2.36 o 
  -7  -5   4       69.32       70.03      2.56 o 
  -6  -5   4      355.36      358.56      5.38 o 
  -5  -5   4      205.80      195.94      3.25 o 
  -4  -5   4       87.84       68.90      2.39 o 
  -3  -5   4       41.47       40.20      1.61 o 
  -2  -5   4     2738.43     3021.12     32.47 o 
  -1  -5   4      154.03      157.54      2.33 o 
   0  -5   4     1200.98     1346.82     12.82 o 
   1  -5   4      251.88      280.35      3.70 o 
   2  -5   4      300.11      301.38      4.98 o 
   3  -5   4     1163.40     1258.11     16.71 o 
   4  -5   4      183.41      196.07      2.76 o 
   5  -5   4      375.05      374.81      4.55 o 
   6  -5   4       37.91       40.01      1.53 o 
   7  -5   4     1219.64     1260.14     13.57 o 
   8  -5   4      144.97      143.28      3.09 o 
   9  -5   4      392.03      360.79      6.99 o 
  10  -5   4      379.56      347.66      7.71 o 
  11  -5   4       90.73       88.67      4.03 o 
  12  -5   4       37.30       34.68      2.95 o 
  13  -5   4      524.42      553.26     24.81 o 
 -13  -4   4        0.40       -0.64      2.60 o 
 -12  -4   4       33.50       40.50      4.59 o 
 -11  -4   4       36.15       42.19      4.34 o 
 -10  -4   4        0.37       -2.62      1.99 o 
  -9  -4   4     1669.73     1562.04     28.32 o 
  -8  -4   4      351.83      354.92      7.95 o 
  -7  -4   4      920.99      862.40     12.10 o 
  -6  -4   4        0.02       -0.14      0.64 o 
  -5  -4   4      129.57      158.87      2.66 o 
  -4  -4   4        0.54        0.21      0.61 o 
  -3  -4   4      117.98      119.53      2.91 o 
  -2  -4   4        7.68        6.61      0.94 o 
  -1  -4   4      242.78      283.81      4.62 o 
   0  -4   4      893.57      934.75      9.70 o 
   1  -4   4      272.20      321.98      4.50 o 
   2  -4   4     1636.56     1607.03     20.51 o 
   3  -4   4      254.22      276.58      4.39 o 
   4  -4   4     2177.94     2317.67     20.95 o 
   5  -4   4      288.96      308.11      4.19 o 
   6  -4   4       80.92       71.30      1.74 o 
   7  -4   4       24.95       22.78      1.29 o 
   8  -4   4     1360.05     1288.84     13.32 o 
   9  -4   4      138.39      124.21      3.32 o 
  10  -4   4     1035.74     1086.02     13.79 o 
  11  -4   4       47.83       50.71      3.12 o 
  12  -4   4      349.52      366.82     11.27 o 
  13  -4   4       69.76       66.70      6.61 o 
  14  -4   4       37.71       32.66      5.42 o 
 -13  -3   4       45.39       51.59      5.27 o 
 -12  -3   4        7.70       11.83      3.17 o 
 -11  -3   4       34.62       21.93      3.29 o 
 -10  -3   4        2.26       -1.20      1.75 o 
  -9  -3   4       95.28      117.28      5.25 o 
  -8  -3   4       12.05       12.30      1.66 o 
  -7  -3   4       38.36       29.64      1.90 o 
  -6  -3   4      921.17      980.91     11.81 o 
  -5  -3   4        4.83        4.70      0.67 o 
  -4  -3   4      579.00      649.51      9.56 o 
  -3  -3   4      140.85      147.78      3.27 o 
  -2  -3   4       50.98       57.83      1.74 o 
  -1  -3   4     1317.21     1266.97     16.48 o 
   0  -3   4      333.16      332.92      3.85 o 
   1  -3   4     2693.18     2842.00     31.43 o 
   2  -3   4      490.16      438.25      6.19 o 
   3  -3   4     3527.13     3641.09     40.24 o 
   4  -3   4        0.36        2.23      0.47 o 
   5  -3   4        0.42       -0.87      0.58 o 
   6  -3   4        1.51        0.64      0.51 o 
   7  -3   4      129.12      151.67      2.93 o 
   8  -3   4      171.85      157.71      3.34 o 
   9  -3   4      267.60      264.30      4.33 o 
  10  -3   4     1188.61     1155.63     14.93 o 
  11  -3   4      176.04      171.73      4.49 o 
  12  -3   4       44.15       38.04      4.01 o 
  13  -3   4       16.39       15.59      4.26 o 
  14  -3   4        0.47       -0.37      3.24 o 
 -13  -2   4       19.11       22.81      4.04 o 
 -12  -2   4      108.70      108.47      6.33 o 
 -11  -2   4       17.35       26.87      3.60 o 
 -10  -2   4      182.42      170.03      9.10 o 
  -9  -2   4     1155.14     1037.52     17.90 o 
  -8  -2   4       20.47       16.17      1.85 o 
  -7  -2   4        1.59        1.00      0.92 o 
  -6  -2   4      133.62      133.09      2.70 o 
  -5  -2   4     2317.69     2644.21     26.92 o 
  -4  -2   4       59.58       63.37      1.43 o 
  -3  -2   4     1422.75     1482.90     17.10 o 
  -2  -2   4      299.95      277.46      4.02 o 
  -1  -2   4     2625.29     2481.68     28.74 o 
   0  -2   4      538.01      487.60      9.32 o 
   1  -2   4        0.01        0.33      0.46 o 
   2  -2   4     7584.70     8293.70     89.96 o 
   3  -2   4      307.67      294.16      5.88 o 
   4  -2   4       99.60      122.50      2.68 o 
   5  -2   4      120.95      129.64      2.83 o 
   6  -2   4      112.93      124.16      2.23 o 
   7  -2   4      366.31      327.84      4.29 o 
   8  -2   4      111.53       97.14      2.46 o 
   9  -2   4      541.23      472.87      6.92 o 
  10  -2   4       32.24       35.72      2.14 o 
  11  -2   4      469.99      481.64      8.41 o 
  12  -2   4       70.57       75.47      5.21 o 
  13  -2   4       47.00       43.13      7.72 o 
  14  -2   4       34.09       25.53      4.71 o 
 -13  -1   4        3.57        4.56      3.13 o 
 -12  -1   4      181.79      195.66      8.23 o 
 -11  -1   4      153.27      136.37      6.53 o 
 -10  -1   4     3498.62     3398.38     56.11 o 
  -9  -1   4      164.37      151.74      5.82 o 
  -8  -1   4      245.46      198.31      5.52 o 
  -7  -1   4        7.14        6.82      1.07 o 
  -6  -1   4       13.81       13.22      1.00 o 
  -5  -1   4      182.06      226.19      3.46 o 
  -4  -1   4      872.48      808.00      8.56 o 
  -3  -1   4      849.35      919.17      8.99 o 
  -2  -1   4      406.18      357.61      4.80 o 
  -1  -1   4      743.18      789.55     10.29 o 
   0  -1   4      289.05      269.24      3.83 o 
   1  -1   4      337.36      336.04      6.77 o 
   2  -1   4       14.66       10.17      0.85 o 
   3  -1   4     1971.71     2348.72     24.27 o 
   4  -1   4        0.29        0.47      0.36 o 
   5  -1   4     3663.58     4177.11     36.93 o 
   6  -1   4      102.14       93.69      1.86 o 
   7  -1   4       59.65       62.19      1.68 o 
   8  -1   4        0.56        2.83      0.90 o 
   9  -1   4       77.44       94.13      3.16 o 
  10  -1   4      177.23      208.07      4.72 o 
  11  -1   4       88.02       90.88      4.43 o 
  12  -1   4      210.65      224.79      6.91 o 
  13  -1   4       49.56       54.88      5.14 o 
  14  -1   4      247.27      285.21     12.01 o 
 -13   0   4       70.44       97.09      7.07 o 
 -12   0   4       92.33       91.09      6.52 o 
 -11   0   4      805.63      749.77     17.37 o 
 -10   0   4       62.77       68.70      5.10 o 
  -9   0   4       14.74       17.11      2.19 o 
  -8   0   4      189.39      181.87      4.35 o 
  -7   0   4      923.81      886.53     13.93 o 
  -6   0   4      315.57      297.17      5.06 o 
  -5   0   4        4.58       11.32      0.97 o 
  -4   0   4      238.54      205.61      3.09 o 
  -3   0   4      767.14      694.24     10.89 o 
  -2   0   4     6094.21     6504.96     58.74 o 
  -1   0   4      196.46      169.91      2.86 o 
   0   0   4   133267.78   122516.92   1396.59 o 
   1   0   4     1386.12     1266.29     25.27 o 
   2   0   4     9035.09     8935.88    120.51 o 
   3   0   4     1314.14     1223.88     28.29 o 
   4   0   4       72.84       47.28      1.06 o 
   5   0   4     1097.39     1136.42     12.02 o 
   6   0   4        2.59        1.06      0.51 o 
   7   0   4      194.94      200.87      3.07 o 
   8   0   4       84.36       87.87      2.22 o 
   9   0   4     1010.64     1073.59     13.73 o 
  10   0   4       58.22       49.14      6.70 o 
  11   0   4       10.38        6.69      2.06 o 
  12   0   4        7.23        3.87      3.17 o 
  13   0   4        3.78        3.24      2.26 o 
  14   0   4        0.02       -1.08      2.56 o 
 -13   1   4       15.73       11.67      3.51 o 
 -12   1   4       31.86       21.47      3.85 o 
 -11   1   4       24.13       19.50      3.36 o 
 -10   1   4       13.15       11.24      2.13 o 
  -9   1   4       13.70       13.98      2.35 o 
  -8   1   4      279.38      296.72      9.05 o 
  -7   1   4      809.26      781.84     11.41 o 
  -6   1   4       33.03       19.29      1.27 o 
  -5   1   4      818.05      790.25      9.81 o 
  -4   1   4       32.60       28.67      1.37 o 
  -3   1   4      702.46      725.78      8.16 o 
  -2   1   4       16.33       14.23      1.11 o 
  -1   1   4    50947.52    53090.51    867.02 o 
   0   1   4       92.16       89.62      2.41 o 
   1   1   4    18489.39    18314.58    246.88 o 
   2   1   4      743.30      672.37     11.07 o 
   3   1   4      206.47      233.73      3.41 o 
   4   1   4      197.36      199.92      3.34 o 
   5   1   4     1545.80     1537.23     14.45 o 
   6   1   4     2701.49     2854.86     24.74 o 
   7   1   4        0.06       -0.02      0.47 o 
   8   1   4      162.21      201.81      3.40 o 
   9   1   4       20.98       18.38      1.93 o 
  10   1   4     2297.73     2256.64     32.73 o 
  11   1   4        9.08        8.71      2.22 o 
  12   1   4       15.73       12.81      2.54 o 
  13   1   4      131.72      128.30      5.64 o 
  14   1   4      266.27      255.79      9.08 o 
 -13   2   4      153.78      173.23      8.25 o 
 -12   2   4       72.86       72.01      5.82 o 
 -11   2   4       29.55       33.83      3.35 o 
 -10   2   4        0.02        1.00      1.62 o 
  -9   2   4       17.22       23.64      2.61 o 
  -8   2   4      351.12      371.35      8.51 o 
  -7   2   4     1690.93     1645.06     17.82 o 
  -6   2   4     1143.67     1204.33     13.24 o 
  -5   2   4       12.73       16.93      1.18 o 
  -4   2   4       54.59       78.50      1.88 o 
  -3   2   4       43.31       39.29      1.50 o 
  -2   2   4     8439.25     9250.23     88.97 o 
  -1   2   4     1166.97     1110.40     20.93 o 
   0   2   4       51.99       62.86      1.52 o 
   1   2   4      559.14      513.89      7.33 o 
   2   2   4     4366.35     4336.48     52.80 o 
   3   2   4       92.78       93.34      2.00 o 
   4   2   4      100.71      110.75      1.92 o 
   5   2   4     1968.43     2114.35     19.37 o 
   6   2   4        0.03        2.56      0.50 o 
   7   2   4       36.12       83.98      1.87 o 
   8   2   4       27.96       22.94      1.76 o 
   9   2   4     2979.04     2817.64     35.59 o 
  10   2   4      494.69      462.74      9.76 o 
  11   2   4      166.94      148.65      5.36 o 
  12   2   4      108.22       92.82      4.75 o 
  13   2   4       24.59       32.48      3.58 o 
  14   2   4      299.94      307.23      9.28 o 
 -13   3   4      108.40      108.46      7.21 o 
 -12   3   4      422.97      429.83     12.95 o 
 -11   3   4       13.50       14.08      2.08 o 
 -10   3   4       40.69       35.76      3.36 o 
  -9   3   4     1432.10     1422.03     19.90 o 
  -8   3   4      322.46      295.77      6.31 o 
  -7   3   4      511.23      584.51      8.91 o 
  -6   3   4       11.85       11.18      1.16 o 
  -5   3   4       26.61       43.44      1.59 o 
  -4   3   4       41.73       41.41      1.61 o 
  -3   3   4     1273.43     1487.42     17.30 o 
  -2   3   4      633.74      588.34      7.84 o 
  -1   3   4    13201.36    13429.48    126.73 o 
   0   3   4       23.11       22.69      1.03 o 
   1   3   4      118.72       96.14      1.68 o 
   2   3   4      366.37      416.41      4.54 o 
   3   3   4       91.05       90.80      1.85 o 
   4   3   4     3209.27     3536.85     33.17 o 
   5   3   4      133.27      136.43      2.25 o 
   6   3   4     1384.86     1513.88     16.34 o 
   7   3   4        4.29        4.74      0.97 o 
   8   3   4     2174.84     2098.02     25.02 o 
   9   3   4      316.14      284.76      6.89 o 
  10   3   4      343.77      306.83      7.49 o 
  11   3   4       40.99       40.76      3.34 o 
  12   3   4        5.69        3.21      1.88 o 
  13   3   4      207.15      209.32      7.02 o 
  14   3   4       11.49        8.42      2.92 o 
 -13   4   4        1.59       -1.39      2.31 o 
 -12   4   4       18.92       22.36      2.92 o 
 -11   4   4      162.96      142.66      4.89 o 
 -10   4   4      390.75      388.82      8.20 o 
  -9   4   4       59.69       70.68      7.90 o 
  -8   4   4      158.06      167.32      7.34 o 
  -7   4   4      119.73      111.70      3.36 o 
  -6   4   4       36.81       59.93      2.05 o 
  -5   4   4       93.17       89.46      1.91 o 
  -4   4   4     6145.55     6610.47     51.19 o 
  -3   4   4       40.13       52.29      1.32 o 
  -2   4   4     1153.34     1192.76     10.18 o 
  -1   4   4       24.70       21.34      1.25 o 
   0   4   4      267.14      271.11      3.08 o 
   1   4   4      237.91      268.30      2.84 o 
   2   4   4        8.02        7.37      0.52 o 
   3   4   4     9039.60    10269.43     89.69 o 
   4   4   4       89.01       96.05      1.80 o 
   5   4   4      116.24       95.38      1.83 o 
   6   4   4        2.98        5.31      0.80 o 
   7   4   4     1089.98     1096.75     15.82 o 
   8   4   4      400.18      366.90      7.12 o 
   9   4   4        3.01        2.82      1.50 o 
  10   4   4       60.43       54.50      3.42 o 
  11   4   4       92.42       67.21      4.14 o 
  12   4   4      223.09      219.51      6.81 o 
  13   4   4       53.72       48.68      4.47 o 
  14   4   4        0.78       -2.83      2.75 o 
 -13   5   4        0.16       -5.18      2.59 o 
 -12   5   4       16.42       12.15      2.40 o 
 -11   5   4      125.25      124.74      4.77 o 
 -10   5   4        3.42        4.71      1.80 o 
  -9   5   4       14.78       17.31      2.40 o 
  -8   5   4        5.12        3.67      1.40 o 
  -7   5   4      154.54      182.19      3.54 o 
  -6   5   4        2.02        1.80      0.93 o 
  -5   5   4       28.85       35.36      1.45 o 
  -4   5   4      270.59      255.95      3.46 o 
  -3   5   4      174.27      196.33      2.71 o 
  -2   5   4      232.36      250.77      3.05 o 
  -1   5   4      148.91      162.19      3.21 o 
   0   5   4      959.98      977.38      8.79 o 
   1   5   4        0.61        0.01      0.36 o 
   2   5   4      184.09      131.32      1.90 o 
   3   5   4       41.30       36.80      1.26 o 
   4   5   4      873.05     1068.65     11.93 o 
   5   5   4      111.82      106.86      2.78 o 
   6   5   4      535.57      594.24      8.72 o 
   7   5   4       20.80       21.13      2.45 o 
   8   5   4        2.61        3.09      1.33 o 
   9   5   4       82.05       71.95      3.71 o 
  10   5   4      109.77      120.38      5.84 o 
  11   5   4      330.82      271.07      9.82 o 
  12   5   4        1.30       -0.60      3.65 o 
  13   5   4      534.56      613.82     16.37 o 
  14   5   4      102.77      105.74      7.17 o 
 -12   6   4      419.46      402.20     11.92 o 
 -11   6   4        4.15        3.12      1.94 o 
 -10   6   4        0.09        0.35      1.66 o 
  -9   6   4       14.64       15.02      2.40 o 
  -8   6   4      116.03      122.86      3.95 o 
  -7   6   4       36.62       32.36      1.80 o 
  -6   6   4      264.33      248.64      4.25 o 
  -5   6   4      138.25      135.97      2.87 o 
  -4   6   4      662.39      618.00      6.36 o 
  -3   6   4       23.26       36.80      1.27 o 
  -2   6   4      499.71      520.19      5.30 o 
  -1   6   4      882.80      866.85      8.17 o 
   0   6   4      124.16      112.57      2.30 o 
   1   6   4     1554.36     1619.63     13.27 o 
   2   6   4      429.45      428.82      5.01 o 
   3   6   4      594.16      597.08      6.02 o 
   4   6   4       30.96       26.31      1.58 o 
   5   6   4     1172.39     1193.11     15.06 o 
   6   6   4       56.68       49.09      2.37 o 
   7   6   4      540.07      538.86      9.14 o 
   8   6   4      115.59      157.50      4.85 o 
   9   6   4        6.83        7.71      3.04 o 
  10   6   4      350.19      325.85     10.06 o 
  11   6   4      105.77      107.49      6.25 o 
  12   6   4       95.30      120.70      6.82 o 
  13   6   4       49.46       54.29      5.61 o 
 -12   7   4       11.90       12.47      3.84 o 
 -11   7   4        4.14        7.48      2.81 o 
 -10   7   4        3.55        3.98      2.71 o 
  -9   7   4       42.44       37.77      3.47 o 
  -8   7   4      275.73      277.48      5.44 o 
  -7   7   4       64.15       72.33      2.57 o 
  -6   7   4      433.67      491.06      6.81 o 
  -5   7   4       37.76       24.81      1.53 o 
  -4   7   4       38.64       38.70      1.50 o 
  -3   7   4      129.48      135.63      2.39 o 
  -2   7   4      619.99      661.93      6.53 o 
  -1   7   4        3.37        3.65      0.63 o 
   0   7   4     3593.16     3990.17     32.60 o 
   1   7   4      374.72      380.86      4.06 o 
   2   7   4      305.91      248.65      3.20 o 
   3   7   4      105.27      113.68      2.10 o 
   4   7   4       36.46       59.72      2.85 o 
   5   7   4       10.83       11.02      1.34 o 
   6   7   4      493.61      516.21     10.05 o 
   7   7   4       37.62       60.41      3.83 o 
   8   7   4      396.63      364.46     10.12 o 
   9   7   4      757.11      649.39     15.18 o 
  10   7   4       11.17        9.71      3.88 o 
  11   7   4      178.13      189.05      7.95 o 
  12   7   4       41.12       31.70      4.33 o 
  13   7   4        0.98        3.82      3.11 o 
 -11   8   4       26.90       28.26      4.07 o 
 -10   8   4      145.22      147.78      7.07 o 
  -9   8   4       73.03       75.68      5.33 o 
  -8   8   4       11.74       16.62      2.24 o 
  -7   8   4       63.06       66.59      5.38 o 
  -6   8   4        1.64        2.21      1.13 o 
  -5   8   4       83.07      111.83      3.39 o 
  -4   8   4        6.59        6.29      1.39 o 
  -3   8   4       76.98       66.02      1.72 o 
  -2   8   4       78.83       78.44      1.75 o 
  -1   8   4     2065.19     2110.50     18.23 o 
   0   8   4      142.13      138.82      2.69 o 
   1   8   4     1175.65     1221.28     11.55 o 
   2   8   4       91.96      119.40      2.36 o 
   3   8   4        5.69        5.56      0.71 o 
   4   8   4        0.02        0.27      0.84 o 
   5   8   4        7.87        7.67      1.24 o 
   6   8   4      244.36      241.90      6.58 o 
   7   8   4       99.57       85.58      5.71 o 
   8   8   4       32.73       21.68      3.58 o 
   9   8   4       12.84        8.43      2.67 o 
  10   8   4       27.05       23.18      3.53 o 
  11   8   4        9.49        6.80      2.93 o 
  12   8   4       77.56       80.87      6.77 o 
  13   8   4        6.47        7.97      3.54 o 
 -11   9   4       10.28       10.88      5.16 o 
 -10   9   4        0.65        0.21      2.40 o 
  -9   9   4       21.86       27.64      2.60 o 
  -8   9   4      113.83      101.24      4.17 o 
  -7   9   4      183.10      197.00      5.98 o 
  -6   9   4      439.65      424.86      8.65 o 
  -5   9   4        0.44       -1.47      1.11 o 
  -4   9   4      547.40      538.00      8.19 o 
  -3   9   4       21.54       22.76      1.73 o 
  -2   9   4     1189.57     1167.72     12.17 o 
  -1   9   4       44.00       49.61      2.28 o 
   0   9   4      669.02      637.05      7.25 o 
   1   9   4       40.95       36.24      1.54 o 
   2   9   4        1.28        2.64      0.82 o 
   3   9   4     1434.33     1435.40     15.37 o 
   4   9   4       75.33       72.83      2.33 o 
   5   9   4       77.13       57.85      3.23 o 
   6   9   4        0.33       -0.43      1.39 o 
   7   9   4     2255.47     2016.32     35.32 o 
   8   9   4       50.34       48.61      4.39 o 
   9   9   4        3.65        3.32      2.40 o 
  10   9   4        0.36        0.73      2.37 o 
  11   9   4        5.56        2.46      2.94 o 
  12   9   4        0.01        1.61      3.17 o 
 -10  10   4      109.75       87.35      6.48 o 
  -9  10   4        0.05        0.78      1.66 o 
  -8  10   4       83.28       75.56      4.01 o 
  -7  10   4        0.56       -2.79      1.42 o 
  -6  10   4        7.34        4.82      1.63 o 
  -5  10   4      496.96      488.10      9.46 o 
  -4  10   4       65.99       65.43      3.20 o 
  -3  10   4      137.74      133.83      3.53 o 
  -2  10   4     1646.54     1584.13     17.86 o 
  -1  10   4       10.91       10.51      1.22 o 
   0  10   4     1074.00     1011.93     11.93 o 
   1  10   4      251.09      242.17      4.96 o 
   2  10   4       85.08       91.48      2.73 o 
   3  10   4       90.82       81.96      2.61 o 
   4  10   4      162.35      161.91      4.03 o 
   5  10   4        4.38        3.19      1.37 o 
   6  10   4      347.92      278.65      7.42 o 
   7  10   4        6.34        4.70      2.53 o 
   8  10   4       32.62       48.23      4.88 o 
   9  10   4        0.60        2.09      2.45 o 
  10  10   4        6.57        7.58      3.39 o 
  11  10   4       26.34       27.89      4.22 o 
 -10  11   4       82.13       82.44      5.90 o 
  -9  11   4        8.74        6.02      2.16 o 
  -8  11   4       44.29       40.43      3.30 o 
  -7  11   4        2.55        2.88      1.74 o 
  -6  11   4      394.32      380.95      8.42 o 
  -5  11   4       58.69       53.44      3.30 o 
  -4  11   4      301.20      275.26      6.54 o 
  -3  11   4        0.14       -0.26      1.16 o 
  -2  11   4       56.19       49.85      2.61 o 
  -1  11   4        8.38        5.90      1.77 o 
   0  11   4      377.82      388.41      7.52 o 
   1  11   4       69.47       62.28      3.04 o 
   2  11   4      206.96      193.85      6.75 o 
   3  11   4        0.04        1.12      1.71 o 
   4  11   4        0.53        0.29      1.65 o 
   5  11   4      332.71      305.12      7.18 o 
   6  11   4        0.15        0.39      1.76 o 
   7  11   4       22.60       23.69      3.49 o 
   8  11   4      289.56      285.21      9.58 o 
   9  11   4       31.49       37.87      5.66 o 
  10  11   4       59.91       57.57      5.50 o 
  11  11   4       15.45       10.76      3.50 o 
  -9  12   4        8.82        4.80      1.83 o 
  -8  12   4        0.58        1.47      1.77 o 
  -7  12   4      113.03      124.85      4.71 o 
  -6  12   4        5.65        3.51      1.78 o 
  -5  12   4        4.98        5.01      1.72 o 
  -4  12   4       34.59       33.02      2.65 o 
  -3  12   4      120.47      107.63      3.56 o 
  -2  12   4      426.14      395.06      9.03 o 
  -1  12   4        5.98        7.52      2.00 o 
   0  12   4      101.83       92.36      4.29 o 
   1  12   4        3.08        3.08      1.64 o 
   2  12   4       31.15       58.31      2.88 o 
   3  12   4        1.04        0.66      1.53 o 
   4  12   4      134.11      114.65      4.93 o 
   5  12   4       20.29       21.33      2.58 o 
   6  12   4        3.83        6.99      2.22 o 
   7  12   4        5.39        4.84      2.21 o 
   8  12   4      123.72      121.67      5.67 o 
   9  12   4      430.20      490.22     13.92 o 
  10  12   4        3.62        1.72      2.91 o 
  -8  13   4       69.62       75.94      4.30 o 
  -7  13   4        2.37        3.00      1.89 o 
  -6  13   4        8.99       10.62      2.23 o 
  -5  13   4       52.86       56.12      3.69 o 
  -4  13   4        3.90        2.46      2.34 o 
  -3  13   4       53.44       54.16      4.50 o 
  -2  13   4       11.30        9.27      2.30 o 
  -1  13   4      802.70      823.02     15.13 o 
   0  13   4       11.72        9.61      2.44 o 
   1  13   4      154.19      151.54      5.31 o 
   2  13   4       19.22       14.95      2.45 o 
   3  13   4       14.36        4.80      2.57 o 
   4  13   4        0.61        0.76      1.83 o 
   5  13   4      156.66      160.59      5.44 o 
   6  13   4       16.14       17.29      2.96 o 
   7  13   4        8.29       10.13      2.74 o 
   8  13   4      189.10      191.39      7.28 o 
   9  13   4       31.64       28.24      3.87 o 
  -6  14   4       35.13       38.93     11.79 o 
  -5  14   4       40.94       30.54      3.83 o 
  -4  14   4      254.01      248.11      8.56 o 
  -3  14   4        1.17        3.05      2.41 o 
  -2  14   4       24.55       38.73      3.61 o 
  -1  14   4       23.12       21.11      2.87 o 
   0  14   4      136.70      129.73      5.23 o 
   1  14   4       37.28       33.92      3.75 o 
   2  14   4       73.92      125.65     10.78 o 
   3  14   4        1.19       -0.18      2.33 o 
   4  14   4       54.75       50.41      4.96 o 
   5  14   4      221.91      206.03      7.43 o 
   6  14   4        0.26        2.22      2.67 o 
   7  14   4       45.65       48.96      4.54 o 
   8  14   4        0.29        4.53      2.78 o 
  -5  15   4        0.23       -1.88      2.42 o 
  -4  15   4       45.09       46.09      5.23 o 
  -3  15   4       16.71       21.68      3.50 o 
  -2  15   4       48.76       41.51      5.26 o 
  -1  15   4      112.52      120.77      5.38 o 
   0  15   4      300.10      329.83      8.86 o 
   1  15   4       32.72       41.49      4.32 o 
   2  15   4       44.24       32.36      4.40 o 
   3  15   4       23.45       17.22      4.51 o 
   4  15   4       29.02       36.40      4.75 o 
   5  15   4       44.93       38.99      4.61 o 
   6  15   4      303.14      338.54     11.87 o 
  -3  16   4        9.64        7.74      3.05 o 
  -2  16   4        5.57        6.18      4.91 o 
  -1  16   4       23.16       26.62      3.78 o 
   0  16   4        8.75        8.86      4.26 o 
   1  16   4       12.37        8.80      3.05 o 
   2  16   4       81.00       76.81      5.90 o 
   3  16   4       10.16        4.58      4.03 o 
   4  16   4        0.00       -0.89      2.48 o 
  -4 -15   5        7.72        8.34      3.32 o 
  -3 -15   5       59.24       64.72      5.71 o 
  -2 -15   5        1.04        5.46      3.18 o 
   0 -15   5       43.02       50.15      4.95 o 
   1 -15   5        0.91        1.52      4.18 o 
   2 -15   5        6.48        4.42      3.35 o 
   3 -15   5        8.88        8.71      3.21 o 
   4 -15   5        3.49        0.31      2.52 o 
   5 -15   5        1.40        2.24      4.38 o 
  -6 -14   5      194.99      236.82     15.41 o 
  -5 -14   5      109.11      105.65      6.39 o 
  -4 -14   5       69.39       71.99      5.21 o 
  -3 -14   5        0.02        5.99      2.45 o 
  -2 -14   5        1.34        3.67      2.49 o 
  -1 -14   5      366.90      390.09     11.38 o 
   0 -14   5        0.87        1.75      2.24 o 
   1 -14   5        6.92        9.29      2.87 o 
   2 -14   5        7.26        8.31      2.89 o 
   3 -14   5       15.00       15.39      3.35 o 
   4 -14   5       26.70       29.19      5.17 o 
   5 -14   5        0.86        1.90      2.09 o 
   6 -14   5      156.18      169.77      7.88 o 
  -7 -13   5      228.86      242.01      7.37 o 
  -6 -13   5      283.27      312.71     10.22 o 
  -5 -13   5       43.74       45.73      4.49 o 
  -4 -13   5        0.72        5.81      2.18 o 
  -3 -13   5        0.03        2.30      1.92 o 
  -2 -13   5      436.83      452.87     10.54 o 
  -1 -13   5       49.51       49.68      4.39 o 
   0 -13   5       83.63       81.66      7.17 o 
   1 -13   5       89.91       74.83      5.86 o 
   2 -13   5       60.75       55.55      5.39 o 
   3 -13   5       28.54       23.54      3.60 o 
   4 -13   5      404.48      411.01     12.11 o 
   5 -13   5       11.39       11.19      2.37 o 
   6 -13   5        1.34        3.96      2.17 o 
   7 -13   5      522.30      574.37     12.70 o 
   8 -13   5       98.83      104.53      6.27 o 
  -8 -12   5       11.03       19.73      4.89 o 
  -7 -12   5       86.84       89.45      4.45 o 
  -6 -12   5       18.09       10.80      3.16 o 
  -5 -12   5        7.86        4.44      2.37 o 
  -4 -12   5       11.71       13.74      2.78 o 
  -3 -12   5        4.25        4.16      1.84 o 
  -2 -12   5       22.18       28.56      2.85 o 
  -1 -12   5       40.39       46.18      3.57 o 
   0 -12   5        5.17        4.98      2.17 o 
   1 -12   5      117.12      139.51      6.15 o 
   2 -12   5      119.93      114.36      6.01 o 
   3 -12   5       88.71      100.53      5.51 o 
   4 -12   5       54.33       52.06      4.67 o 
   5 -12   5        7.53        9.79      2.14 o 
   6 -12   5      199.93      177.51      6.77 o 
   7 -12   5      156.65      174.43      6.25 o 
   8 -12   5      262.43      235.08      8.38 o 
   9 -12   5        8.12        6.15      2.78 o 
  -9 -11   5       43.66       55.14      5.24 o 
  -8 -11   5        1.91        2.10      3.97 o 
  -7 -11   5       42.83       50.05      3.32 o 
  -6 -11   5       29.48       27.42      2.86 o 
  -5 -11   5       11.11        8.37      2.38 o 
  -4 -11   5      395.29      399.86     15.29 o 
  -3 -11   5        0.17        2.05      1.62 o 
  -2 -11   5      813.69      740.07     13.79 o 
  -1 -11   5        1.15        2.24      2.08 o 
   0 -11   5      258.75      249.83      7.87 o 
   1 -11   5       18.65       13.15      3.31 o 
   2 -11   5       32.28       32.92      3.65 o 
   3 -11   5       40.87       47.11      4.25 o 
   4 -11   5      218.87      200.89      7.49 o 
   5 -11   5      347.99      329.32      8.08 o 
   6 -11   5       29.73       29.07      2.91 o 
   7 -11   5        1.72        1.71      1.85 o 
   8 -11   5       42.08       32.40      3.79 o 
   9 -11   5        1.50       -0.79      2.14 o 
  10 -11   5       26.53       20.73      3.44 o 
 -10 -10   5      104.66       96.85      9.66 o 
  -9 -10   5       70.99       68.13      4.81 o 
  -8 -10   5       80.94       90.65      7.14 o 
  -7 -10   5      124.72      117.57      4.30 o 
  -6 -10   5        4.85        4.74      2.06 o 
  -5 -10   5       34.09       24.96      2.56 o 
  -4 -10   5        0.45        4.91      2.63 o 
  -3 -10   5      145.71      149.16      4.92 o 
  -2 -10   5        0.41        3.06      1.49 o 
  -1 -10   5     1987.90     1951.96     29.14 o 
   0 -10   5      114.70       94.15      4.46 o 
   1 -10   5      116.00      113.06      6.56 o 
   2 -10   5       68.57       74.99      4.68 o 
   3 -10   5      988.39      919.46     18.82 o 
   4 -10   5      826.79      835.54     17.76 o 
   5 -10   5       23.74       25.16      2.56 o 
   6 -10   5      353.02      304.57     16.47 o 
   7 -10   5       67.96       57.62      4.44 o 
   8 -10   5       16.62       17.34      2.90 o 
   9 -10   5        2.90        4.59      2.52 o 
  10 -10   5       33.50       31.97      3.90 o 
  11 -10   5      147.73      159.59      7.75 o 
 -11  -9   5        2.08        3.52      2.74 o 
 -10  -9   5        1.37        3.93      2.53 o 
  -9  -9   5        3.03        2.44      2.19 o 
  -8  -9   5        5.44        7.71      2.32 o 
  -7  -9   5       68.28       62.44      4.04 o 
  -6  -9   5       66.25       74.05      4.13 o 
  -5  -9   5       41.16       38.34      4.50 o 
  -4  -9   5     4240.70     4235.22     51.49 o 
  -3  -9   5      941.59      957.82     12.82 o 
  -2  -9   5       12.56       10.95      1.44 o 
  -1  -9   5        4.31       11.53      2.23 o 
   0  -9   5      146.68      131.00      4.45 o 
   1  -9   5     1214.79     1176.36     21.61 o 
   2  -9   5       39.96       40.56      3.40 o 
   3  -9   5      254.16      242.66      7.52 o 
   4  -9   5       25.16       21.26      2.19 o 
   5  -9   5        0.97       -0.95      1.27 o 
   6  -9   5      102.18       89.39      5.12 o 
   7  -9   5       19.54       16.38      2.59 o 
   8  -9   5      209.47      197.46      6.22 o 
   9  -9   5      180.18      163.07      6.60 o 
  10  -9   5      136.37      145.27      5.54 o 
  11  -9   5        0.08        0.63      1.69 o 
 -11  -8   5       85.65       97.31      7.85 o 
 -10  -8   5        0.30       -0.05      2.19 o 
  -9  -8   5      144.07      136.19      6.09 o 
  -8  -8   5       35.05       44.97      6.09 o 
  -7  -8   5      231.51      234.24      7.95 o 
  -6  -8   5        3.56        8.10      2.11 o 
  -5  -8   5      202.75      208.01      8.08 o 
  -4  -8   5       58.24       45.04      1.66 o 
  -3  -8   5       62.67       77.13      1.85 o 
  -2  -8   5      420.89      409.69      5.47 o 
  -1  -8   5      359.03      335.84      5.02 o 
   0  -8   5       41.69       54.33      1.82 o 
   1  -8   5       59.81       63.79      3.39 o 
   2  -8   5        3.45        4.28      1.64 o 
   3  -8   5      210.20      191.73      6.26 o 
   4  -8   5       14.53       10.67      1.86 o 
   5  -8   5      351.84      341.20      7.50 o 
   6  -8   5      175.12      157.02      5.01 o 
   7  -8   5      554.68      507.23      8.39 o 
   8  -8   5       40.92       50.31      2.70 o 
   9  -8   5       32.11       27.63      3.59 o 
  10  -8   5       19.09       15.70      2.21 o 
  11  -8   5       43.59       47.83      3.42 o 
  12  -8   5       29.81       33.22      3.08 o 
 -12  -7   5        1.36        5.03      2.40 o 
 -11  -7   5       17.45       17.85      3.15 o 
 -10  -7   5      433.05      406.06     11.31 o 
  -9  -7   5       67.52       60.51      4.27 o 
  -8  -7   5       50.83       46.88      4.40 o 
  -7  -7   5      192.42      184.26      6.01 o 
  -6  -7   5       35.62       36.72      2.57 o 
  -5  -7   5      331.39      308.71      4.57 o 
  -4  -7   5       91.42       96.55      2.02 o 
  -3  -7   5        1.20        0.76      0.54 o 
  -2  -7   5     1624.53     1640.43     15.91 o 
  -1  -7   5     2250.20     2437.49     24.00 o 
   0  -7   5        1.25        1.43      0.60 o 
   1  -7   5     2994.22     3271.83     36.70 o 
   2  -7   5      394.53      396.39     18.43 o 
   3  -7   5      389.96      448.00      7.13 o 
   4  -7   5       32.39       23.77      1.31 o 
   5  -7   5       27.21       35.39      2.77 o 
   6  -7   5      317.60      315.87      5.71 o 
   7  -7   5       50.30       49.98      2.48 o 
   8  -7   5     1056.79     1043.54     14.98 o 
   9  -7   5       49.31       45.67      2.96 o 
  10  -7   5        1.88        1.27      1.50 o 
  11  -7   5       10.05        7.57      2.00 o 
  12  -7   5        0.19       -0.84      1.43 o 
  13  -7   5        0.00        0.64      2.31 o 
 -12  -6   5        0.15        2.93      2.41 o 
 -11  -6   5      229.96      237.38      8.61 o 
 -10  -6   5       70.44       69.23      4.69 o 
  -9  -6   5      804.27      731.28     15.98 o 
  -8  -6   5        0.00        2.45      1.74 o 
  -7  -6   5       28.41       27.46      2.67 o 
  -6  -6   5       98.79      106.61      2.53 o 
  -5  -6   5      432.18      413.07      5.84 o 
  -4  -6   5     1420.79     1533.21     18.20 o 
  -3  -6   5       49.96       60.73      2.81 o 
  -2  -6   5      180.86      260.44      4.69 o 
  -1  -6   5       69.66       75.49      1.66 o 
   0  -6   5     3063.44     3190.22     30.64 o 
   1  -6   5      234.20      258.02      3.42 o 
   2  -6   5      620.72      655.82     10.75 o 
   3  -6   5      241.71      208.24      4.13 o 
   4  -6   5      141.79      138.54      3.12 o 
   5  -6   5     1846.09     1767.14     19.01 o 
   6  -6   5      363.08      346.72      5.21 o 
   7  -6   5       74.13       59.43      2.62 o 
   8  -6   5       76.17       65.31      2.93 o 
   9  -6   5       63.01       55.75      3.15 o 
  10  -6   5        0.04        3.06      1.59 o 
  11  -6   5      108.75      123.58      3.99 o 
  12  -6   5      107.09      104.94      7.08 o 
  13  -6   5       82.33       83.35      4.76 o 
 -12  -5   5      157.24      171.52     13.18 o 
 -11  -5   5       22.95       24.07      3.39 o 
 -10  -5   5       13.34       11.26      2.33 o 
  -9  -5   5        0.10        1.60      1.93 o 
  -8  -5   5        4.77        0.27      1.63 o 
  -7  -5   5       32.40       29.78      3.38 o 
  -6  -5   5       54.18       65.52      3.20 o 
  -5  -5   5       81.32       88.86      2.97 o 
  -4  -5   5      386.45      387.57      6.74 o 
  -3  -5   5        0.76        1.01      0.75 o 
  -2  -5   5       57.66       53.21      2.27 o 
  -1  -5   5       25.82       38.71      1.71 o 
   0  -5   5      314.97      340.28      4.36 o 
   1  -5   5     1802.48     2074.98     23.67 o 
   2  -5   5      390.35      387.93      7.03 o 
   3  -5   5     1558.40     1557.14     23.18 o 
   4  -5   5        9.94       10.00      0.97 o 
   5  -5   5      562.46      560.86      6.50 o 
   6  -5   5       29.37       19.06      1.29 o 
   7  -5   5      445.63      430.48      5.81 o 
   8  -5   5       28.19       31.61      1.89 o 
   9  -5   5       18.60       16.57      1.99 o 
  10  -5   5       60.54       51.14      3.28 o 
  11  -5   5      245.24      228.40      5.33 o 
  12  -5   5      174.51      204.25      5.98 o 
  13  -5   5       27.24       25.53     10.28 o 
 -13  -4   5      140.50      149.32      8.65 o 
 -12  -4   5       69.07       69.75      5.72 o 
 -11  -4   5       23.09       21.78      3.44 o 
 -10  -4   5       12.34       11.22      2.53 o 
  -9  -4   5      435.94      412.28     10.70 o 
  -8  -4   5       14.05       12.06      2.25 o 
  -7  -4   5       48.69       58.01      2.47 o 
  -6  -4   5       97.77      132.15      2.84 o 
  -5  -4   5        1.38        2.75      0.66 o 
  -4  -4   5      102.54      112.61      3.12 o 
  -3  -4   5        5.25        6.25      1.11 o 
  -2  -4   5      719.40      819.55     12.42 o 
  -1  -4   5      116.33      131.95      2.52 o 
   0  -4   5     2837.19     3104.75     28.11 o 
   1  -4   5      821.18      863.12      9.69 o 
   2  -4   5      141.52      164.89      3.15 o 
   3  -4   5      185.81      190.56      3.32 o 
   4  -4   5      297.00      280.92      3.86 o 
   5  -4   5      499.04      565.13      6.23 o 
   6  -4   5       20.06       23.56      1.20 o 
   7  -4   5       31.71       42.37      1.78 o 
   8  -4   5      403.12      394.07      5.69 o 
   9  -4   5       16.05       17.72      1.65 o 
  10  -4   5        0.01        1.10      1.19 o 
  11  -4   5       44.50       50.44      3.32 o 
  12  -4   5       98.43       98.00      4.59 o 
  13  -4   5      254.97      257.98     22.30 o 
  14  -4   5      109.28      123.57     12.10 o 
 -13  -3   5       71.38       75.67      7.73 o 
 -12  -3   5        1.78        1.65      3.19 o 
 -11  -3   5      278.26      244.81      8.76 o 
 -10  -3   5        8.67        5.03      2.25 o 
  -9  -3   5      423.17      469.34     11.66 o 
  -8  -3   5       58.93       58.64      2.91 o 
  -7  -3   5      176.67      186.58      4.30 o 
  -6  -3   5        2.95        2.12      0.76 o 
  -5  -3   5     3758.61     4102.01     40.75 o 
  -4  -3   5       96.07       99.86      3.64 o 
  -3  -3   5       55.74       33.96      1.63 o 
  -2  -3   5      146.65      167.75      3.55 o 
  -1  -3   5        3.52        3.50      0.70 o 
   0  -3   5      815.08      821.01      8.52 o 
   1  -3   5     2037.78     2146.90     22.19 o 
   2  -3   5     3595.08     3767.82     51.46 o 
   3  -3   5      534.36      513.24      6.87 o 
   4  -3   5      922.53      878.75      8.69 o 
   5  -3   5       83.04       85.35      2.64 o 
   6  -3   5       31.69       58.97      1.77 o 
   7  -3   5       16.26       16.22      1.08 o 
   8  -3   5      646.84      688.27      8.43 o 
   9  -3   5      132.34      112.58      2.73 o 
  10  -3   5       15.69       11.20      1.67 o 
  11  -3   5      393.07      370.68      7.18 o 
  12  -3   5        0.31        3.00      1.84 o 
  13  -3   5       95.35       93.28      7.44 o 
  14  -3   5        0.08        5.22      4.06 o 
 -13  -2   5       88.54       89.03      6.75 o 
 -12  -2   5      233.87      253.93     12.66 o 
 -11  -2   5      309.53      315.12     20.65 o 
 -10  -2   5      221.33      230.55      9.66 o 
  -9  -2   5      311.88      297.68     12.48 o 
  -8  -2   5        1.42        5.47      1.38 o 
  -7  -2   5       60.00       68.47      2.61 o 
  -6  -2   5      266.16      315.63      5.44 o 
  -5  -2   5      175.60      189.38      3.29 o 
  -4  -2   5      788.57      851.08      9.92 o 
  -3  -2   5      858.49      840.62     10.06 o 
  -2  -2   5       69.38       72.29      1.98 o 
  -1  -2   5      134.28      107.94      2.48 o 
   0  -2   5       70.90       58.94      1.45 o 
   1  -2   5      106.29       63.32      2.74 o 
   2  -2   5      373.72      360.62      5.04 o 
   3  -2   5      111.36      158.30      2.93 o 
   4  -2   5      275.70      309.90      6.02 o 
   5  -2   5     5682.45     6416.96     56.02 o 
   6  -2   5        8.40       10.45      0.87 o 
   7  -2   5      341.19      355.58      4.59 o 
   8  -2   5      274.14      252.27      3.86 o 
   9  -2   5     2070.51     1972.69     21.65 o 
  10  -2   5       16.06        7.66      1.44 o 
  11  -2   5      163.68      167.50      5.52 o 
  12  -2   5      244.19      264.97     10.31 o 
  13  -2   5       12.86        6.18      2.88 o 
  14  -2   5      102.59      123.66      8.29 o 
 -13  -1   5       15.36       11.70      3.43 o 
 -12  -1   5        1.50        2.42      2.53 o 
 -11  -1   5      319.81      293.07      9.73 o 
 -10  -1   5       13.49        8.62      3.52 o 
  -9  -1   5      167.76      160.75      5.17 o 
  -8  -1   5      135.11      128.62      3.96 o 
  -7  -1   5       63.62       61.46      2.46 o 
  -6  -1   5       56.25       64.90      2.56 o 
  -5  -1   5      462.20      524.67      6.82 o 
  -4  -1   5     1938.09     1985.72     19.29 o 
  -3  -1   5      959.73      935.32      9.22 o 
  -2  -1   5     4845.69     4961.75     52.61 o 
  -1  -1   5     1047.78     1055.16     14.93 o 
   0  -1   5     2145.09     2214.57     24.95 o 
   1  -1   5        2.80        2.90      0.72 o 
   2  -1   5     4735.83     4900.03     59.27 o 
   3  -1   5      338.36      300.00      6.58 o 
   4  -1   5       13.63       31.68      1.13 o 
   5  -1   5     1497.14     1519.29     21.52 o 
   6  -1   5     1446.98     1495.02     13.55 o 
   7  -1   5        2.47        8.46      0.85 o 
   8  -1   5      307.99      319.82      4.86 o 
   9  -1   5      126.48       93.04      3.39 o 
  10  -1   5        5.31        2.71      1.24 o 
  11  -1   5       26.57       30.63      2.22 o 
  12  -1   5       18.43       19.76      3.24 o 
  13  -1   5        0.00        0.06      2.46 o 
  14  -1   5       11.27        7.39      3.04 o 
 -13   0   5        6.47        5.29      2.94 o 
 -12   0   5      961.52      953.58     21.42 o 
 -11   0   5       84.58       86.08      8.50 o 
 -10   0   5       31.20       28.18      3.54 o 
  -9   0   5       21.75       19.52      2.37 o 
  -8   0   5       13.03       14.38      2.76 o 
  -7   0   5      315.35      309.04      6.44 o 
  -6   0   5       31.49       30.47      1.76 o 
  -5   0   5       32.31       50.36      1.68 o 
  -4   0   5        1.70        3.14      0.55 o 
  -3   0   5     1894.72     1936.73     17.69 o 
  -2   0   5      340.91      317.49      4.23 o 
  -1   0   5    20242.67    20911.52    228.61 o 
   0   0   5     1812.67     1782.91     20.90 o 
   1   0   5    30903.13    32237.90    391.30 o 
   2   0   5       88.17       95.42      2.85 o 
   3   0   5    11145.25    12063.12    111.23 o 
   4   0   5      768.14      914.94     14.89 o 
   5   0   5      945.82     1004.78      9.37 o 
   6   0   5     1041.82     1035.43     10.49 o 
   7   0   5        5.66        6.67      0.79 o 
   8   0   5      854.60      908.76     10.36 o 
   9   0   5       50.71       53.65      2.41 o 
  10   0   5       79.37       66.81      3.14 o 
  11   0   5       15.63       15.56      2.73 o 
  12   0   5        0.45        0.65      1.91 o 
  13   0   5        8.03        0.64      2.63 o 
  14   0   5       42.53       58.45      5.43 o 
 -13   1   5       25.99       38.75      4.95 o 
 -12   1   5        0.28        0.47      2.76 o 
 -11   1   5       31.86       36.93      4.28 o 
 -10   1   5      111.02      118.66      5.09 o 
  -9   1   5      283.78      272.03      7.17 o 
  -8   1   5       48.84       59.50      4.06 o 
  -7   1   5      154.18      148.27      3.69 o 
  -6   1   5      240.71      188.23      4.40 o 
  -5   1   5      289.50      274.91      4.66 o 
  -4   1   5      845.82      760.65      8.90 o 
  -3   1   5        2.49        3.82      0.70 o 
  -2   1   5    19054.94    20241.08    223.68 o 
  -1   1   5      638.75      628.88      9.35 o 
   0   1   5     6990.59     7443.12     90.09 o 
   1   1   5     2459.95     2216.23     57.55 o 
   2   1   5     2899.66     2864.37     34.98 o 
   3   1   5      100.97      104.02      2.45 o 
   4   1   5      423.44      446.23      4.97 o 
   5   1   5     1041.56     1020.03     10.91 o 
   6   1   5       12.37       15.92      1.20 o 
   7   1   5     1434.53     1514.27     14.14 o 
   8   1   5      187.31      170.14      3.17 o 
   9   1   5      832.94      835.46     11.19 o 
  10   1   5       77.91       68.30      3.80 o 
  11   1   5      105.39      105.22      4.60 o 
  12   1   5        1.08       -0.15      1.89 o 
  13   1   5       63.76       70.97      4.76 o 
  14   1   5      100.88      112.21      6.71 o 
 -13   2   5       22.94       26.07      4.34 o 
 -12   2   5       30.27       42.52      4.81 o 
 -11   2   5        1.39        0.23      2.58 o 
 -10   2   5       54.35       53.03      3.84 o 
  -9   2   5      186.80      198.11      7.02 o 
  -8   2   5      150.14      145.38      5.66 o 
  -7   2   5      612.79      605.36     11.20 o 
  -6   2   5      202.54      182.66      4.20 o 
  -5   2   5       40.92       58.98      1.92 o 
  -4   2   5      110.27      115.55      2.92 o 
  -3   2   5        1.08       -0.36      0.50 o 
  -2   2   5      396.81      385.85      5.13 o 
  -1   2   5      466.65      494.06      6.51 o 
   0   2   5     2143.16     2089.83     22.52 o 
   1   2   5       85.58       81.78      1.83 o 
   2   2   5     1403.31     1393.21     15.92 o 
   3   2   5       17.80       17.79      0.83 o 
   4   2   5        6.57        9.85      0.68 o 
   5   2   5      717.66      733.50      7.67 o 
   6   2   5      944.76     1050.84     10.60 o 
   7   2   5      124.09      115.12      2.36 o 
   8   2   5     5266.90     5295.90     53.51 o 
   9   2   5      324.25      299.93      7.14 o 
  10   2   5     1069.55      978.82     16.62 o 
  11   2   5      230.13      191.87      6.16 o 
  12   2   5       88.30       82.97      4.90 o 
  13   2   5       32.98       23.31      3.27 o 
  14   2   5      105.72       91.31      5.75 o 
 -13   3   5       55.23       51.63      5.52 o 
 -12   3   5        8.84        8.85      4.26 o 
 -11   3   5       16.52       21.93      3.06 o 
 -10   3   5      291.51      284.23      7.90 o 
  -9   3   5      537.95      495.09     15.74 o 
  -8   3   5      334.04      385.87      7.57 o 
  -7   3   5        4.17        3.17      1.08 o 
  -6   3   5      662.05      685.31      8.29 o 
  -5   3   5        0.69       -0.36      0.56 o 
  -4   3   5      400.28      342.08      4.93 o 
  -3   3   5       10.02        4.40      0.73 o 
  -2   3   5      535.17      474.79      5.72 o 
  -1   3   5     3292.61     3120.33     30.54 o 
   0   3   5      941.70     1034.44      9.68 o 
   1   3   5      123.76      102.74      1.79 o 
   2   3   5      777.93      753.47     10.86 o 
   3   3   5      223.63      220.02      2.93 o 
   4   3   5        2.64        1.56      0.55 o 
   5   3   5       71.91      100.03      2.00 o 
   6   3   5       21.58       21.75      1.03 o 
   7   3   5      285.46      240.98      4.14 o 
   8   3   5      967.79      882.31     12.13 o 
   9   3   5      430.61      449.98      9.31 o 
  10   3   5        3.28        0.98      1.64 o 
  11   3   5       33.69       22.10      2.82 o 
  12   3   5        5.64       -0.31      2.00 o 
  13   3   5       21.24       15.62      2.83 o 
  14   3   5      237.58      217.14      7.59 o 
 -13   4   5       17.53       15.58      3.04 o 
 -12   4   5        6.64        4.24      1.96 o 
 -11   4   5       11.23       13.99      2.31 o 
 -10   4   5      160.61      139.49      5.53 o 
  -9   4   5       63.59       69.24      4.14 o 
  -8   4   5        4.31        6.65      1.95 o 
  -7   4   5      250.51      253.33      5.32 o 
  -6   4   5        2.80        3.89      1.00 o 
  -5   4   5      168.98      132.83      2.72 o 
  -4   4   5      702.17      693.91      7.08 o 
  -3   4   5     1073.90     1239.00     10.78 o 
  -2   4   5       18.49       27.72      1.00 o 
  -1   4   5      252.21      254.44      3.06 o 
   0   4   5       90.59       90.05      1.56 o 
   1   4   5       40.30       31.11      0.85 o 
   2   4   5      514.81      555.32      5.35 o 
   3   4   5      141.37      147.69      2.32 o 
   4   4   5      220.33      241.46      3.30 o 
   5   4   5        1.38        0.96      0.47 o 
   6   4   5      595.60      648.90      7.80 o 
   7   4   5        0.21        1.79      0.94 o 
   8   4   5       75.22       78.43      3.58 o 
   9   4   5      119.30      117.47      4.39 o 
  10   4   5        2.10        4.14      1.84 o 
  11   4   5      693.94      671.37     13.14 o 
  12   4   5        0.03       -1.91      1.99 o 
  13   4   5       77.89       75.02      5.01 o 
  14   4   5       39.21       39.73      5.75 o 
 -12   5   5        2.89        1.75      1.88 o 
 -11   5   5        7.44        7.86      2.14 o 
 -10   5   5      584.64      593.13     11.03 o 
  -9   5   5       12.78       15.13      2.98 o 
  -8   5   5      304.06      295.96      6.67 o 
  -7   5   5      250.13      242.17      5.28 o 
  -6   5   5      942.15      944.35     11.36 o 
  -5   5   5       10.43        6.80      0.78 o 
  -4   5   5      746.27      713.42      7.35 o 
  -3   5   5      772.37      829.09      7.78 o 
  -2   5   5       10.31       10.46      0.76 o 
  -1   5   5      182.29      188.64      2.62 o 
   0   5   5       52.42       42.31      1.14 o 
   1   5   5     1146.83     1214.45     10.24 o 
   2   5   5       26.12       26.29      0.86 o 
   3   5   5     1374.91     1364.68     12.38 o 
   4   5   5      276.01      284.23      6.92 o 
   5   5   5      747.32      757.79      9.17 o 
   6   5   5      919.44      945.21     13.60 o 
   7   5   5       38.01       47.72      2.55 o 
   8   5   5        1.84        1.02      1.30 o 
   9   5   5      120.57      106.44      4.24 o 
  10   5   5      140.11      125.95      4.86 o 
  11   5   5       58.67       67.92      4.12 o 
  12   5   5      103.54      131.03      5.45 o 
  13   5   5       33.32       37.83      3.81 o 
  14   5   5       53.80       65.47      5.36 o 
 -12   6   5       87.88       77.69      5.99 o 
 -11   6   5      346.98      379.81      8.74 o 
 -10   6   5       91.32       80.68      4.89 o 
  -9   6   5       12.28        9.39      2.20 o 
  -8   6   5        0.02        0.22      1.97 o 
  -7   6   5      119.75       94.23      3.32 o 
  -6   6   5       13.44        4.78      1.32 o 
  -5   6   5       22.24       14.89      1.27 o 
  -4   6   5       43.93       43.77      1.76 o 
  -3   6   5       47.96       45.72      1.43 o 
  -2   6   5       20.96       14.76      0.92 o 
  -1   6   5      198.11      195.45      3.25 o 
   0   6   5      849.06      921.12      8.62 o 
   1   6   5        5.69        6.96      0.60 o 
   2   6   5        9.01        7.54      0.59 o 
   3   6   5        5.18        5.81      0.55 o 
   4   6   5      686.96      747.09      8.32 o 
   5   6   5      585.99      567.69      8.36 o 
   6   6   5       25.50       31.40      2.14 o 
   7   6   5      970.68      956.14     14.21 o 
   8   6   5      202.88      208.74      5.72 o 
   9   6   5     2106.75     2079.77     30.49 o 
  10   6   5      123.00      127.56      4.85 o 
  11   6   5      250.15      294.63      9.85 o 
  12   6   5       40.54       44.25      4.88 o 
  13   6   5      187.09      217.83      9.26 o 
 -12   7   5      263.48      293.23     10.20 o 
 -11   7   5        6.03        6.35      2.80 o 
 -10   7   5      152.72      157.70      6.05 o 
  -9   7   5       53.06       47.27      3.84 o 
  -8   7   5      186.63      173.82      5.26 o 
  -7   7   5        3.79        4.24      1.09 o 
  -6   7   5      522.85      471.34      7.00 o 
  -5   7   5      424.77      336.91      5.89 o 
  -4   7   5       29.58       27.20      1.40 o 
  -3   7   5        4.69        2.80      0.71 o 
  -2   7   5        0.02        0.98      0.55 o 
  -1   7   5     1690.75     1769.69     15.54 o 
   0   7   5        1.03        1.68      0.54 o 
   1   7   5      717.84      730.29      6.85 o 
   2   7   5       64.18       48.00      1.27 o 
   3   7   5      249.49      242.36      3.08 o 
   4   7   5      150.06      137.57      2.89 o 
   5   7   5        0.49       -0.19      0.89 o 
   6   7   5      386.73      391.53      7.30 o 
   7   7   5      959.36      897.12     13.63 o 
   8   7   5     2655.87     2521.86     35.79 o 
   9   7   5       21.80       25.34      5.25 o 
  10   7   5       87.32       83.56     10.34 o 
  11   7   5       91.40       82.04      6.07 o 
  12   7   5        2.26        4.61      3.77 o 
  13   7   5       33.46       29.22      4.40 o 
 -11   8   5       46.07       38.22      4.47 o 
 -10   8   5       13.03       11.16      2.97 o 
  -9   8   5       46.85       40.18      4.26 o 
  -8   8   5      127.78      115.54      3.64 o 
  -7   8   5     1061.02     1018.65     13.73 o 
  -6   8   5      232.76      233.61      5.04 o 
  -5   8   5        4.89        2.93      1.23 o 
  -4   8   5      181.30      149.36      3.94 o 
  -3   8   5        5.39       10.73      0.90 o 
  -2   8   5      246.70      265.73      3.55 o 
  -1   8   5      230.29      207.26      3.10 o 
   0   8   5      550.58      535.53      5.79 o 
   1   8   5      522.58      460.29      5.11 o 
   2   8   5       16.02       28.83      1.33 o 
   3   8   5      231.41      227.74      3.35 o 
   4   8   5        1.35        1.53      0.88 o 
   5   8   5      335.77      303.35      6.15 o 
   6   8   5        7.47        6.49      1.38 o 
   7   8   5       94.27       78.43      6.06 o 
   8   8   5       32.98       30.52      3.71 o 
   9   8   5      156.63      161.59      6.88 o 
  10   8   5        4.71        0.66      2.30 o 
  11   8   5       39.79       43.69      4.84 o 
  12   8   5      206.63      219.37     10.91 o 
  13   8   5        3.00        3.59      3.33 o 
 -11   9   5       64.55       78.77      6.16 o 
 -10   9   5      143.26      131.93      8.23 o 
  -9   9   5      355.37      357.79     10.83 o 
  -8   9   5      322.00      355.20      9.91 o 
  -7   9   5      250.27      296.16      7.62 o 
  -6   9   5        2.62        4.16      1.73 o 
  -5   9   5     1169.57     1116.15     15.77 o 
  -4   9   5       18.81       16.05      1.91 o 
  -3   9   5      974.74      955.25     12.58 o 
  -2   9   5      542.82      540.50      6.47 o 
  -1   9   5     1596.51     1578.34     15.05 o 
   0   9   5        5.00       10.73      0.99 o 
   1   9   5      229.10      242.44      3.52 o 
   2   9   5       51.64       55.46      1.86 o 
   3   9   5       40.21       40.53      1.81 o 
   4   9   5     1145.15     1105.58     12.68 o 
   5   9   5       31.30       39.12      2.46 o 
   6   9   5      111.62      108.64      3.68 o 
   7   9   5        8.79        7.42      2.57 o 
   8   9   5       28.69       46.77      4.33 o 
   9   9   5       22.41       18.07      3.36 o 
  10   9   5        6.75        4.13      2.79 o 
  11   9   5       38.98       34.37      4.52 o 
  12   9   5      181.99      188.57      8.63 o 
 -10  10   5        3.40        2.30      2.56 o 
  -9  10   5      169.97      170.59      7.34 o 
  -8  10   5      264.45      273.26      7.55 o 
  -7  10   5        3.85        4.69      2.45 o 
  -6  10   5      788.56      783.85     13.60 o 
  -5  10   5        2.77        3.26      1.43 o 
  -4  10   5       75.62       89.65      4.10 o 
  -3  10   5      106.19      111.95      5.09 o 
  -2  10   5      296.55      293.46      5.47 o 
  -1  10   5     1757.67     1706.65     19.02 o 
   0  10   5        0.24        0.46      0.87 o 
   1  10   5        9.26       14.61      1.28 o 
   2  10   5      230.45      223.32      4.43 o 
   3  10   5     1558.32     1396.14     17.74 o 
   4  10   5        5.33        6.97      1.55 o 
   5  10   5      690.60      601.26      9.44 o 
   6  10   5        1.11        0.96      5.70 o 
   7  10   5       97.16       76.42      5.44 o 
   8  10   5       27.20       30.51      3.88 o 
   9  10   5        1.06        0.16      2.29 o 
  10  10   5        9.10        9.83      2.83 o 
  11  10   5        1.40        0.02      3.51 o 
  -9  11   5      290.43      354.86     12.88 o 
  -8  11   5       17.70       23.28      3.55 o 
  -7  11   5       45.44       41.66      4.28 o 
  -6  11   5        3.90        3.64      1.63 o 
  -5  11   5       32.25       31.51      2.73 o 
  -4  11   5       52.75       48.63      3.08 o 
  -3  11   5      109.03       99.37      3.79 o 
  -2  11   5      148.95      135.94      3.96 o 
  -1  11   5       74.66       60.61      2.55 o 
   0  11   5      215.61      204.10      5.19 o 
   1  11   5      118.21      121.86      3.96 o 
   2  11   5     2156.52     2170.03     25.76 o 
   3  11   5        0.00       -2.40      1.20 o 
   4  11   5      393.26      269.33      5.69 o 
   5  11   5       39.82       36.21      3.23 o 
   6  11   5        1.84        3.97      2.67 o 
   7  11   5       47.93       43.68      4.09 o 
   8  11   5      119.76      116.52      6.85 o 
   9  11   5        6.45        8.34      3.00 o 
  10  11   5        0.54       -0.37      2.52 o 
  11  11   5       62.27       54.86      5.70 o 
  -8  12   5      113.77      130.04      5.08 o 
  -7  12   5       10.00       10.88      2.54 o 
  -6  12   5      119.34      116.11      4.49 o 
  -5  12   5        0.36       -0.93      1.51 o 
  -4  12   5      205.04      190.13      5.49 o 
  -3  12   5     1102.23     1034.01     16.60 o 
  -2  12   5      288.01      283.89      6.01 o 
  -1  12   5      127.73      114.49      4.63 o 
   0  12   5       11.35        8.26      2.08 o 
   1  12   5      674.49      621.59     10.65 o 
   2  12   5       17.64       14.75      2.20 o 
   3  12   5      360.71      344.63      7.67 o 
   4  12   5       22.94       21.31      2.09 o 
   5  12   5        6.68        2.74      1.72 o 
   6  12   5       61.49       77.93      4.91 o 
   7  12   5        3.30        3.74      2.60 o 
   8  12   5      103.23       94.00      5.45 o 
   9  12   5        9.80        7.26      3.35 o 
  10  12   5        3.08       -2.98      2.80 o 
  -7  13   5        4.24        6.39      1.93 o 
  -6  13   5        5.25        9.34      2.03 o 
  -5  13   5      330.11      331.35      7.80 o 
  -4  13   5       29.21       21.73      2.38 o 
  -3  13   5       51.58       50.35      4.30 o 
  -2  13   5      347.63      328.58      9.46 o 
  -1  13   5       36.31       32.68      3.16 o 
   0  13   5      187.09      216.66      9.41 o 
   1  13   5        1.06        2.67      1.83 o 
   2  13   5       25.98       25.55      3.22 o 
   3  13   5        1.78        1.83      2.21 o 
   4  13   5        5.91        6.31      1.73 o 
   5  13   5       36.50       34.91      3.17 o 
   6  13   5       26.32       24.73      3.21 o 
   7  13   5      165.41      190.29      7.10 o 
   8  13   5        0.57        4.27      2.60 o 
   9  13   5      214.98      231.56      8.83 o 
  -6  14   5       13.33       17.10      3.24 o 
  -5  14   5       10.16       16.63      3.16 o 
  -4  14   5        9.64        5.95      3.03 o 
  -3  14   5        0.00       -1.71      2.09 o 
  -2  14   5       27.61       26.30      3.44 o 
  -1  14   5        0.02       -1.15      1.78 o 
   0  14   5       25.23       23.59      2.91 o 
   1  14   5       62.72       45.91      4.34 o 
   2  14   5        3.43        4.85      2.21 o 
   3  14   5        4.25        1.34      2.00 o 
   4  14   5       66.02       62.21      4.78 o 
   5  14   5        7.36        8.60      2.70 o 
   6  14   5      292.40      310.53      9.19 o 
   7  14   5        0.01        3.96      2.64 o 
   8  14   5      864.15      967.42     19.26 o 
  -5  15   5        0.19        1.89      2.43 o 
  -4  15   5       12.18       12.66      3.00 o 
  -3  15   5       27.93       22.08      3.52 o 
  -2  15   5       26.22       28.15      3.71 o 
  -1  15   5        7.56        8.52      2.67 o 
   0  15   5      462.31      518.67     11.64 o 
   1  15   5      173.29      187.12      7.60 o 
   2  15   5        9.80        3.46      3.25 o 
   3  15   5       79.73       84.77      5.52 o 
   4  15   5        1.47        0.71      2.35 o 
   5  15   5        1.22        4.13      3.74 o 
   6  15   5       15.06       10.19      5.64 o 
  -2  16   5        0.36        0.71      2.27 o 
  -1  16   5        0.14       -0.26      2.37 o 
   0  16   5       83.01       78.09     10.58 o 
   1  16   5       15.03       14.13      3.32 o 
   2  16   5       11.69        9.94      3.23 o 
   3  16   5       23.22       21.92      3.86 o 
   4  16   5      450.59      493.20     14.98 o 
  -3 -15   6       13.99        7.35      2.92 o 
  -2 -15   6       37.38       43.48      8.11 o 
  -1 -15   6       30.86       26.01      6.77 o 
   0 -15   6       96.13      100.96      8.48 o 
   1 -15   6        0.44        3.92      5.34 o 
   2 -15   6        6.93        8.21      3.03 o 
   3 -15   6       16.75       12.22      3.87 o 
   4 -15   6       14.08       18.62      3.90 o 
  -5 -14   6        0.65        2.90      2.89 o 
  -4 -14   6       21.28       26.90      3.90 o 
  -3 -14   6      105.78      104.73      7.01 o 
  -2 -14   6        9.25       16.51      3.48 o 
  -1 -14   6      476.12      444.11     12.40 o 
   0 -14   6        1.10        1.13      2.11 o 
   1 -14   6        1.75        2.60      2.62 o 
   2 -14   6        1.35        4.09      2.48 o 
   3 -14   6       19.42       29.17      4.14 o 
   4 -14   6      128.36      134.67      6.95 o 
   5 -14   6       56.74       52.24      9.09 o 
   6 -14   6      858.08      932.86     17.84 o 
  -7 -13   6       17.38       14.08      2.65 o 
  -6 -13   6       69.56       77.15      5.78 o 
  -5 -13   6       72.29       71.87      5.15 o 
  -4 -13   6      234.86      247.55      9.41 o 
  -3 -13   6       11.07       12.81      2.70 o 
  -2 -13   6        9.30       11.55      3.02 o 
  -1 -13   6      327.38      348.87     10.22 o 
   0 -13   6       11.43       14.97      4.60 o 
   1 -13   6       72.99       86.98      8.54 o 
   2 -13   6        5.37        6.17      2.55 o 
   3 -13   6       37.67       41.06      4.44 o 
   4 -13   6       41.20       44.35      4.62 o 
   5 -13   6       12.66       12.25      3.26 o 
   6 -13   6       26.85       32.69      3.38 o 
   7 -13   6      149.34      151.08      6.06 o 
   8 -13   6        1.56        3.97      2.55 o 
  -8 -12   6      306.88      334.47     10.65 o 
  -7 -12   6       44.88       52.41      4.02 o 
  -6 -12   6       12.07        8.13      2.89 o 
  -5 -12   6      107.26      117.10      5.86 o 
  -4 -12   6       50.76       44.45      4.13 o 
  -3 -12   6       26.05       23.71      3.19 o 
  -2 -12   6        0.11        1.90      1.50 o 
  -1 -12   6       31.55       20.21      2.59 o 
   0 -12   6        1.69        1.93      2.04 o 
   1 -12   6       55.49       43.35      8.14 o 
   2 -12   6      105.35      108.76      5.59 o 
   3 -12   6      106.41       90.54      7.08 o 
   4 -12   6       86.76       79.77      6.73 o 
   5 -12   6      463.61      457.93     12.76 o 
   6 -12   6       59.56       68.64      4.23 o 
   7 -12   6      261.75      258.42      7.73 o 
   8 -12   6      147.70      138.29      6.48 o 
   9 -12   6        6.03        6.13      2.74 o 
  -9 -11   6       58.25       70.13      5.48 o 
  -8 -11   6       82.70       73.12      5.27 o 
  -7 -11   6       54.96       53.66      3.68 o 
  -6 -11   6       64.38       60.03      4.63 o 
  -5 -11   6       29.66       30.62      3.54 o 
  -4 -11   6        0.14       -1.16      2.57 o 
  -3 -11   6      110.28      112.84      4.47 o 
  -2 -11   6       39.41       30.26      2.90 o 
  -1 -11   6      120.87      149.62      7.50 o 
   0 -11   6       41.03       35.08      3.53 o 
   1 -11   6      569.95      500.34     18.40 o 
   2 -11   6      572.50      516.85     12.77 o 
   3 -11   6        0.00        0.20      1.97 o 
   4 -11   6      654.75      645.25     15.28 o 
   5 -11   6        0.04        3.86      1.64 o 
   6 -11   6      110.58      111.62      6.19 o 
   7 -11   6       46.54       46.65      3.72 o 
   8 -11   6      177.79      192.75      7.12 o 
   9 -11   6       46.39       41.50      4.33 o 
  10 -11   6      230.78      248.31      9.74 o 
 -10 -10   6       11.94       14.05      3.16 o 
  -9 -10   6      163.94      140.38      6.56 o 
  -8 -10   6        1.13       -0.25      2.16 o 
  -7 -10   6       58.16       61.36      4.23 o 
  -6 -10   6       67.03       70.11      3.93 o 
  -5 -10   6        0.06        0.86      1.52 o 
  -4 -10   6      370.15      366.08     10.64 o 
  -3 -10   6      154.27      152.05      4.94 o 
  -2 -10   6      331.58      342.13     10.44 o 
  -1 -10   6      179.74      170.20      8.48 o 
   0 -10   6      197.87      208.81      6.72 o 
   1 -10   6       54.95       38.81      3.50 o 
   2 -10   6      374.99      349.00      9.55 o 
   3 -10   6      765.85      706.62     19.94 o 
   4 -10   6       13.10        7.74      2.65 o 
   5 -10   6       15.79       22.13      2.50 o 
   6 -10   6       52.56       38.37      3.47 o 
   7 -10   6       63.45       74.85      4.83 o 
   8 -10   6       10.57        9.43      2.33 o 
   9 -10   6      203.28      204.76      7.64 o 
  10 -10   6      100.33       91.02      5.75 o 
  11 -10   6       18.83       29.12      3.91 o 
 -10  -9   6       22.76       24.48      3.49 o 
  -9  -9   6       79.48       73.04      5.00 o 
  -8  -9   6       34.99       32.35      3.50 o 
  -7  -9   6      242.93      254.42      6.20 o 
  -6  -9   6       16.38       13.08      2.31 o 
  -5  -9   6      402.82      383.10      8.20 o 
  -4  -9   6      762.64      761.13     11.85 o 
  -3  -9   6        4.64        8.38      1.41 o 
  -2  -9   6       10.59       10.29      1.56 o 
  -1  -9   6      673.50      646.98     11.80 o 
   0  -9   6        0.72        0.10      1.12 o 
   1  -9   6      141.92      132.49      6.20 o 
   2  -9   6      633.71      531.21     35.45 o 
   3  -9   6      262.81      239.37      7.46 o 
   4  -9   6       85.41       82.40      4.41 o 
   5  -9   6       40.01       36.75      3.65 o 
   6  -9   6        0.42       -0.41      1.68 o 
   7  -9   6       11.33       12.70      2.49 o 
   8  -9   6       11.12       10.66      2.37 o 
   9  -9   6       69.42       58.45      4.65 o 
  10  -9   6      192.86      179.35      7.21 o 
  11  -9   6       11.64       13.33      2.96 o 
 -11  -8   6        4.01        6.40      2.70 o 
 -10  -8   6      134.79      165.88      6.87 o 
  -9  -8   6        0.03        4.03      2.34 o 
  -8  -8   6      138.88      113.19      5.19 o 
  -7  -8   6       14.96       16.83      2.47 o 
  -6  -8   6     2140.07     2124.80     35.38 o 
  -5  -8   6     2063.88     2056.55     26.95 o 
  -4  -8   6     1005.56      984.19     10.13 o 
  -3  -8   6      549.17      521.95      6.31 o 
  -2  -8   6        1.94        3.60      0.73 o 
  -1  -8   6      179.18      181.50      3.43 o 
   0  -8   6       23.35       18.21      1.52 o 
   1  -8   6       74.50       79.86      3.79 o 
   2  -8   6       58.13       55.70      4.82 o 
   3  -8   6      769.95      737.81     16.00 o 
   4  -8   6        2.59        3.86      1.65 o 
   5  -8   6        1.29        9.28      1.70 o 
   6  -8   6      912.43      897.59     15.97 o 
   7  -8   6      412.00      355.99      8.26 o 
   8  -8   6        6.22        7.54      2.06 o 
   9  -8   6       14.78       17.10      2.03 o 
  10  -8   6       61.54       65.17      4.32 o 
  11  -8   6       13.63       18.23      2.42 o 
  12  -8   6      114.42      113.44      6.61 o 
 -11  -7   6        4.08       -0.04      2.75 o 
 -10  -7   6        2.52        2.09      2.50 o 
  -9  -7   6     1027.45     1003.82     20.32 o 
  -8  -7   6      256.81      248.21      7.64 o 
  -7  -7   6      297.59      304.67      8.03 o 
  -6  -7   6      170.84      162.12      4.69 o 
  -5  -7   6      302.35      283.31      6.26 o 
  -4  -7   6      688.26      705.84     11.75 o 
  -3  -7   6      560.56      520.33      7.64 o 
  -2  -7   6      404.36      399.20      4.93 o 
  -1  -7   6      112.60      114.78      2.29 o 
   0  -7   6      481.90      481.08      5.93 o 
   1  -7   6       46.57       38.36      1.51 o 
   2  -7   6      291.23      355.03      5.92 o 
   3  -7   6      212.70      230.30      4.56 o 
   4  -7   6      493.74      505.80      9.26 o 
   5  -7   6     1459.06     1401.08     23.70 o 
   6  -7   6      502.59      468.26      9.32 o 
   7  -7   6      124.78      108.02      3.15 o 
   8  -7   6      414.16      389.18      7.24 o 
   9  -7   6       14.00       18.61      2.11 o 
  10  -7   6        0.98        0.58      1.53 o 
  11  -7   6        4.39        6.54      1.96 o 
  12  -7   6       15.16        9.03      1.97 o 
 -12  -6   6       19.32       23.49      6.83 o 
 -11  -6   6       13.78       13.61      2.88 o 
 -10  -6   6      124.99      111.33      5.81 o 
  -9  -6   6       53.91       47.03      3.99 o 
  -8  -6   6      316.09      308.59      8.46 o 
  -7  -6   6       62.04       61.32      3.52 o 
  -6  -6   6      145.34      153.85      3.17 o 
  -5  -6   6      574.57      549.47      9.62 o 
  -4  -6   6      737.25      715.69      9.92 o 
  -3  -6   6        6.28       14.10      1.41 o 
  -2  -6   6        0.33        2.30      0.79 o 
  -1  -6   6      518.42      528.08      6.23 o 
   0  -6   6      681.98      735.31      7.81 o 
   1  -6   6     4715.39     5562.88     52.95 o 
   2  -6   6       22.44       25.24      1.73 o 
   3  -6   6      374.99      405.69      6.85 o 
   4  -6   6      626.58      635.73      9.44 o 
   5  -6   6     1848.09     1837.73     21.90 o 
   6  -6   6       59.39       60.04      1.88 o 
   7  -6   6      298.82      302.29      5.80 o 
   8  -6   6      384.26      319.66      6.34 o 
   9  -6   6      120.06      122.84      4.15 o 
  10  -6   6        3.50        2.20      1.55 o 
  11  -6   6        0.62        2.29      1.71 o 
  12  -6   6        0.24        2.21      1.86 o 
  13  -6   6       22.24       20.07      3.10 o 
 -12  -5   6       12.94       20.25      4.45 o 
 -11  -5   6      270.75      253.09      8.92 o 
 -10  -5   6       23.04       30.20      3.60 o 
  -9  -5   6      703.67      728.65     26.58 o 
  -8  -5   6       17.49       16.73      2.46 o 
  -7  -5   6        3.82        7.21      2.15 o 
  -6  -5   6       96.25      121.44      2.82 o 
  -5  -5   6      126.12      135.52      4.53 o 
  -4  -5   6     2936.42     3122.76     37.56 o 
  -3  -5   6      141.60      148.72      4.51 o 
  -2  -5   6        0.03        3.37      0.87 o 
  -1  -5   6        7.45        8.29      0.98 o 
   0  -5   6       10.07       15.36      0.88 o 
   1  -5   6      416.87      443.35      5.76 o 
   2  -5   6       53.26       57.43      2.49 o 
   3  -5   6      587.54      506.95      9.11 o 
   4  -5   6      564.66      581.25      7.23 o 
   5  -5   6     1523.08     1597.59     16.00 o 
   6  -5   6        3.11        4.91      0.77 o 
   7  -5   6      102.24       87.93      2.49 o 
   8  -5   6        7.54        7.54      1.17 o 
   9  -5   6        0.01       -1.41      1.10 o 
  10  -5   6       16.33       13.54      1.97 o 
  11  -5   6      103.37       85.85      3.69 o 
  12  -5   6        0.00       -0.47      1.71 o 
  13  -5   6        6.30        6.00      2.31 o 
 -12  -4   6      125.84      112.70      6.35 o 
 -11  -4   6       10.92        6.49      3.64 o 
 -10  -4   6        3.79        4.16      3.87 o 
  -9  -4   6       69.48       84.67      4.96 o 
  -8  -4   6       17.11        9.02      2.09 o 
  -7  -4   6     1291.64     1196.27     17.28 o 
  -6  -4   6      323.67      327.87      5.09 o 
  -5  -4   6     1974.01     2073.36     29.00 o 
  -4  -4   6        8.98       10.58      1.43 o 
  -3  -4   6       74.23       97.07      3.17 o 
  -2  -4   6       85.39       87.25      2.61 o 
  -1  -4   6      872.77     1042.31     12.43 o 
   0  -4   6       32.94       46.52      1.46 o 
   1  -4   6      357.81      399.58      5.23 o 
   2  -4   6      601.04      666.21      9.58 o 
   3  -4   6      208.32      242.16      4.02 o 
   4  -4   6      809.49      824.17      9.64 o 
   5  -4   6        1.55        1.88      0.60 o 
   6  -4   6     2743.63     2938.09     28.48 o 
   7  -4   6       23.04       21.30      1.35 o 
   8  -4   6        4.50       12.25      1.32 o 
   9  -4   6      209.14      176.81      4.09 o 
  10  -4   6      199.11      146.64      4.05 o 
  11  -4   6        8.60        4.23      1.72 o 
  12  -4   6      610.61      635.64     15.23 o 
  13  -4   6      277.59      299.22     10.23 o 
 -13  -3   6       19.39       10.26      3.11 o 
 -12  -3   6       21.25       22.05      3.65 o 
 -11  -3   6       93.16       81.94      5.45 o 
 -10  -3   6       65.15       51.39      4.34 o 
  -9  -3   6      369.81      363.69      9.93 o 
  -8  -3   6        9.66       11.51      1.84 o 
  -7  -3   6       41.86       36.23      2.53 o 
  -6  -3   6      417.13      421.97      6.61 o 
  -5  -3   6       18.63       20.40      1.09 o 
  -4  -3   6      424.31      440.91      6.92 o 
  -3  -3   6      349.71      351.92      5.74 o 
  -2  -3   6       13.24        6.16      0.96 o 
  -1  -3   6       54.87       65.06      2.91 o 
   0  -3   6     2116.69     2283.92     23.45 o 
   1  -3   6      268.35      278.89      3.93 o 
   2  -3   6      174.05      192.02      4.04 o 
   3  -3   6       37.59       26.19      1.32 o 
   4  -3   6       27.49       28.34      1.69 o 
   5  -3   6       97.66      155.20      2.53 o 
   6  -3   6       45.80       42.86      1.51 o 
   7  -3   6      327.06      402.02      5.26 o 
   8  -3   6      258.10      303.20      5.05 o 
   9  -3   6        7.95        5.18      1.07 o 
  10  -3   6       56.84       42.43      2.59 o 
  11  -3   6      442.97      467.30      8.45 o 
  12  -3   6       90.65       84.84      4.54 o 
  13  -3   6       30.95       27.13      4.64 o 
  14  -3   6      158.43      172.91     18.10 o 
 -13  -2   6       10.03       13.53      3.67 o 
 -12  -2   6       30.51       24.04      5.05 o 
 -11  -2   6      480.02      479.46     13.02 o 
 -10  -2   6        0.17        3.27      2.14 o 
  -9  -2   6       19.48       20.33      2.82 o 
  -8  -2   6        0.94        6.32      1.65 o 
  -7  -2   6     2186.46     2464.41     36.30 o 
  -6  -2   6       69.21       79.01      2.80 o 
  -5  -2   6       50.69       60.96      1.76 o 
  -4  -2   6      564.52      593.09      6.77 o 
  -3  -2   6      366.41      345.23      5.63 o 
  -2  -2   6       57.31       59.49      1.90 o 
  -1  -2   6      838.07      902.57     11.84 o 
   0  -2   6      650.66      706.44      8.85 o 
   1  -2   6        4.41        1.66      0.49 o 
   2  -2   6      410.17      389.57      5.54 o 
   3  -2   6      465.03      450.97      6.31 o 
   4  -2   6     4264.12     4824.94     42.29 o 
   5  -2   6     2632.20     2739.79     31.69 o 
   6  -2   6        5.26        1.96      0.68 o 
   7  -2   6        0.46        0.56      0.60 o 
   8  -2   6      717.46      815.88      8.91 o 
   9  -2   6      880.53      782.55     10.14 o 
  10  -2   6      366.00      340.56      6.62 o 
  11  -2   6      153.44      150.04      5.13 o 
  12  -2   6        0.02        0.18      1.48 o 
  13  -2   6       26.50       27.73      9.96 o 
  14  -2   6       13.38       10.17      4.38 o 
 -13  -1   6       18.67       16.79      3.73 o 
 -12  -1   6        3.48        4.87      2.80 o 
 -11  -1   6       43.38       29.73      3.84 o 
 -10  -1   6       57.14       46.63      4.35 o 
  -9  -1   6      140.92      138.34      9.83 o 
  -8  -1   6      142.04      155.27     13.38 o 
  -7  -1   6        5.62        6.47      1.23 o 
  -6  -1   6      154.56      160.29      3.94 o 
  -5  -1   6       38.08       46.08      1.73 o 
  -4  -1   6     1400.23     1438.96     13.98 o 
  -3  -1   6        4.51        2.82      0.73 o 
  -2  -1   6     1120.07     1149.88     11.46 o 
  -1  -1   6       53.21       54.15      1.35 o 
   0  -1   6      139.82      132.40      2.52 o 
   1  -1   6      227.40      252.07      4.99 o 
   2  -1   6       99.62       95.80      2.73 o 
   3  -1   6     1205.49     1200.71     14.45 o 
   4  -1   6       12.38       22.19      1.36 o 
   5  -1   6     6797.78     7567.90     65.81 o 
   6  -1   6      141.21      141.94      2.55 o 
   7  -1   6      112.52      103.65      2.11 o 
   8  -1   6       23.01       15.60      1.30 o 
   9  -1   6       65.44       60.74      2.45 o 
  10  -1   6      462.45      436.94      8.25 o 
  11  -1   6       25.12       23.21      2.93 o 
  12  -1   6      293.72      294.00      9.01 o 
  13  -1   6        0.11       -1.67      2.25 o 
  14  -1   6        3.14        0.76      2.77 o 
 -13   0   6        4.50        3.23      3.28 o 
 -12   0   6       85.34       96.59     11.84 o 
 -11   0   6       18.46       10.90      3.01 o 
 -10   0   6        5.71        4.50      1.94 o 
  -9   0   6       89.85       81.34      4.92 o 
  -8   0   6       56.70       50.35      4.17 o 
  -7   0   6      146.23      158.32      4.12 o 
  -6   0   6       78.20       90.72      2.68 o 
  -5   0   6        9.83       12.05      1.13 o 
  -4   0   6     2052.59     2199.98     20.34 o 
  -3   0   6      116.75      117.88      2.44 o 
  -2   0   6     1210.16     1164.75     11.68 o 
  -1   0   6      498.77      492.47     10.45 o 
   0   0   6     1639.70     1662.73     19.94 o 
   1   0   6      329.06      323.95      5.54 o 
   2   0   6     6548.90     7223.84     97.45 o 
   3   0   6       82.56      100.87      2.29 o 
   4   0   6      155.21      223.17      3.03 o 
   5   0   6      624.85      691.03      6.87 o 
   6   0   6      995.21     1060.33     10.77 o 
   7   0   6      396.50      433.31      5.48 o 
   8   0   6      278.16      271.44      4.38 o 
   9   0   6      184.02      223.90      5.59 o 
  10   0   6        3.55        3.25      1.33 o 
  11   0   6       57.42       68.75      2.93 o 
  12   0   6        1.03       -2.34      1.97 o 
  13   0   6      142.82      159.88      7.89 o 
  14   0   6        2.32        2.93      3.23 o 
 -13   1   6        0.96        0.84      3.01 o 
 -12   1   6      141.91      164.03      7.81 o 
 -11   1   6       82.09       84.80      6.17 o 
 -10   1   6        3.58        2.18      1.82 o 
  -9   1   6      106.87      109.84      5.23 o 
  -8   1   6      446.43      398.69     10.07 o 
  -7   1   6      223.56      203.44     10.43 o 
  -6   1   6      262.15      231.16      5.10 o 
  -5   1   6        6.89        5.31      0.77 o 
  -4   1   6      538.26      477.36      6.55 o 
  -3   1   6     2472.44     2383.36     25.85 o 
  -2   1   6      266.83      272.17      4.45 o 
  -1   1   6     3347.91     3753.76     53.64 o 
   0   1   6       69.92       59.34      1.85 o 
   1   1   6     1073.27     1145.57     15.56 o 
   2   1   6        0.16        2.69      0.51 o 
   3   1   6     1689.40     1746.31     18.16 o 
   4   1   6       15.34       18.17      0.99 o 
   5   1   6       12.03       13.31      0.91 o 
   6   1   6        9.84       20.46      1.53 o 
   7   1   6       24.89       21.97      1.31 o 
   8   1   6      824.38      827.48      9.63 o 
   9   1   6      314.09      317.11      5.69 o 
  10   1   6      263.82      210.86      4.82 o 
  11   1   6       43.47       46.51      3.55 o 
  12   1   6        0.78       -1.26      1.91 o 
  13   1   6       89.80       84.33      7.01 o 
  14   1   6       18.10       22.90      3.87 o 
 -13   2   6        1.01       -1.21      2.82 o 
 -12   2   6      144.49      151.26      7.43 o 
 -11   2   6      274.71      246.43      7.58 o 
 -10   2   6       94.51       94.96      4.58 o 
  -9   2   6        0.04       -1.09      1.66 o 
  -8   2   6      369.90      359.40      8.56 o 
  -7   2   6      255.76      234.66      5.78 o 
  -6   2   6     2829.29     2774.09     30.80 o 
  -5   2   6        3.67        6.29      0.91 o 
  -4   2   6     3520.84     3624.72     36.55 o 
  -3   2   6       27.25       27.82      1.43 o 
  -2   2   6       20.55        7.48      0.74 o 
  -1   2   6       19.75       16.10      1.13 o 
   0   2   6     3953.49     3927.04     41.34 o 
   1   2   6     1047.49     1044.51     11.58 o 
   2   2   6      150.55      170.41      3.06 o 
   3   2   6       35.91       30.82      1.03 o 
   4   2   6       28.86       40.73      1.48 o 
   5   2   6     1388.91     1561.97     14.88 o 
   6   2   6      215.68      228.78      3.41 o 
   7   2   6       83.91       87.75      2.29 o 
   8   2   6      171.51      179.68      3.67 o 
   9   2   6      872.23      853.06     12.41 o 
  10   2   6       30.25       19.68      3.35 o 
  11   2   6       42.80       40.80      3.46 o 
  12   2   6      110.66      117.12      5.20 o 
  13   2   6      101.68       96.55      5.36 o 
  14   2   6      511.40      490.36     13.49 o 
 -13   3   6       50.92       47.47      5.78 o 
 -12   3   6       12.61       13.31      3.45 o 
 -11   3   6        1.90        2.95      2.12 o 
 -10   3   6       14.60       12.64      2.87 o 
  -9   3   6       57.11       59.76      4.65 o 
  -8   3   6       48.32       49.97      3.64 o 
  -7   3   6       34.26       43.56      2.91 o 
  -6   3   6        1.45        1.56      0.92 o 
  -5   3   6      520.72      480.80      6.34 o 
  -4   3   6       20.64       21.40      1.34 o 
  -3   3   6      178.83      152.16      3.07 o 
  -2   3   6     1355.82     1318.95     14.25 o 
  -1   3   6     1621.41     1713.62     17.58 o 
   0   3   6       99.90       98.44      1.87 o 
   1   3   6       80.99       90.01      1.62 o 
   2   3   6      375.55      354.28      4.47 o 
   3   3   6      204.32      214.52      2.98 o 
   4   3   6     1665.02     1707.15     16.10 o 
   5   3   6       32.66       35.37      1.31 o 
   6   3   6     1001.01      970.03     17.98 o 
   7   3   6       92.64       77.00      2.20 o 
   8   3   6     1138.34     1160.57     17.24 o 
   9   3   6      332.61      311.46      7.41 o 
  10   3   6      195.32      182.36      5.74 o 
  11   3   6       18.44       23.81      2.80 o 
  12   3   6      103.76       92.36      5.03 o 
  13   3   6       61.83       66.41      5.70 o 
  14   3   6        7.26        2.46      2.58 o 
 -12   4   6       21.98       20.50      3.26 o 
 -11   4   6       47.35       44.69      3.99 o 
 -10   4   6      182.02      185.08      6.06 o 
  -9   4   6        2.44        3.01      4.22 o 
  -8   4   6     1889.26     1887.02     25.45 o 
  -7   4   6        0.09        1.87      1.94 o 
  -6   4   6      127.90      106.13      3.44 o 
  -5   4   6      187.47      167.63      3.17 o 
  -4   4   6        4.63        4.48      0.80 o 
  -3   4   6      845.85      897.62      8.65 o 
  -2   4   6       28.50       35.50      1.13 o 
  -1   4   6       38.69       47.57      1.19 o 
   0   4   6      527.54      553.56      5.29 o 
   1   4   6     1094.25     1090.06      9.26 o 
   2   4   6       49.81       48.01      1.08 o 
   3   4   6      109.04      111.27      2.06 o 
   4   4   6        7.02        6.98      0.68 o 
   5   4   6      339.59      362.68      4.61 o 
   6   4   6       38.88       40.68      2.02 o 
   7   4   6      964.96      997.86     11.77 o 
   8   4   6        2.93        4.69      1.52 o 
   9   4   6      389.45      360.04      8.12 o 
  10   4   6      277.75      263.88      7.06 o 
  11   4   6      144.44      148.93      5.55 o 
  12   4   6      888.72      885.29     16.53 o 
  13   4   6        0.44       -1.74      2.54 o 
  14   4   6       98.19       98.08      5.76 o 
 -12   5   6      227.69      211.01      6.55 o 
 -11   5   6       18.51       21.68      2.69 o 
 -10   5   6        0.01        1.93      3.06 o 
  -9   5   6        5.13        4.72      1.87 o 
  -8   5   6        6.87        6.50      1.71 o 
  -7   5   6      232.81      228.78      5.17 o 
  -6   5   6       69.17       63.20      2.77 o 
  -5   5   6      475.24      428.46      6.05 o 
  -4   5   6       12.41       10.01      0.83 o 
  -3   5   6      579.46      549.23      5.70 o 
  -2   5   6     1060.63     1205.69     11.03 o 
  -1   5   6       98.27       89.40      1.75 o 
   0   5   6      617.26      700.99      6.83 o 
   1   5   6        2.89        3.37      0.46 o 
   2   5   6       59.74       88.54      2.41 o 
   3   5   6       15.24       16.34      0.88 o 
   4   5   6     2690.47     3057.85     27.86 o 
   5   5   6       28.11       25.87      1.15 o 
   6   5   6      761.56      887.92      9.74 o 
   7   5   6      758.03      721.92     11.38 o 
   8   5   6       81.91       78.51      5.39 o 
   9   5   6       55.15       51.13      3.51 o 
  10   5   6        3.13        6.34      1.96 o 
  11   5   6      107.94      110.28      5.34 o 
  12   5   6       14.95       15.11      4.68 o 
  13   5   6       99.57      110.29      5.64 o 
  14   5   6        3.80        1.68      2.54 o 
 -12   6   6      177.13      151.71      5.67 o 
 -11   6   6       65.73       71.07      5.06 o 
 -10   6   6     1183.67     1256.89     21.48 o 
  -9   6   6       11.88       19.23      4.21 o 
  -8   6   6      300.43      300.31      7.00 o 
  -7   6   6      115.13      102.42      3.54 o 
  -6   6   6      187.04      182.13      3.57 o 
  -5   6   6       23.43       18.21      1.39 o 
  -4   6   6       68.66       73.81      1.99 o 
  -3   6   6      911.57      936.42      8.84 o 
  -2   6   6      263.57      260.70      3.53 o 
  -1   6   6        6.89        2.42      0.58 o 
   0   6   6      475.84      429.13      5.02 o 
   1   6   6      556.85      609.26      5.90 o 
   2   6   6       37.02       43.28      1.53 o 
   3   6   6      150.28      161.47      2.71 o 
   4   6   6      536.09      555.59      6.35 o 
   5   6   6       53.13       61.83      1.95 o 
   6   6   6       18.65       22.95      1.95 o 
   7   6   6        3.38        0.28      1.35 o 
   8   6   6       41.37       41.61      3.09 o 
   9   6   6      254.28      224.82      6.34 o 
  10   6   6       42.46       34.74      3.18 o 
  11   6   6      153.89      142.58      6.76 o 
  12   6   6      110.48      124.62      5.38 o 
  13   6   6       38.82       35.92      4.20 o 
 -11   7   6       10.74        9.88      2.98 o 
 -10   7   6       22.67       24.40      3.20 o 
  -9   7   6       20.04       32.53      6.48 o 
  -8   7   6       19.68       15.57      2.29 o 
  -7   7   6      793.50      815.13     12.23 o 
  -6   7   6       63.68       85.37      2.72 o 
  -5   7   6      328.64      297.02      4.63 o 
  -4   7   6        4.86       13.96      1.19 o 
  -3   7   6      397.40      380.48      4.58 o 
  -2   7   6     1443.62     1613.96     14.55 o 
  -1   7   6        0.64        0.67      0.57 o 
   0   7   6      393.95      453.09      5.10 o 
   1   7   6       20.21       19.89      0.99 o 
   2   7   6       88.14       83.95      1.61 o 
   3   7   6       16.23       15.89      0.84 o 
   4   7   6      466.30      445.75      5.28 o 
   5   7   6      491.24      491.54      8.43 o 
   6   7   6      111.43      109.45      3.64 o 
   7   7   6     5065.57     4729.65     63.08 o 
   8   7   6      213.30      219.18      6.18 o 
   9   7   6      209.16      246.82      6.75 o 
  10   7   6       26.28       26.27      2.91 o 
  11   7   6       24.48       32.40      3.27 o 
  12   7   6      128.88      127.85      5.62 o 
  13   7   6      125.55      126.14      7.44 o 
 -11   8   6       18.58       17.03      3.48 o 
 -10   8   6       99.72      126.50      6.55 o 
  -9   8   6       43.01       34.64      3.66 o 
  -8   8   6       18.08       25.53      2.71 o 
  -7   8   6     1780.47     1679.46     20.64 o 
  -6   8   6      115.48      115.59      4.32 o 
  -5   8   6      111.63      101.84      3.06 o 
  -4   8   6       43.71       47.24      2.83 o 
  -3   8   6     1084.05     1228.46     12.35 o 
  -2   8   6       22.21       26.52      1.64 o 
  -1   8   6      175.01      176.80      2.90 o 
   0   8   6       13.18       14.49      1.01 o 
   1   8   6      210.57      184.77      2.84 o 
   2   8   6      388.16      377.85      4.44 o 
   3   8   6       82.79       86.39      1.97 o 
   4   8   6       59.73       72.86      2.46 o 
   5   8   6      158.24      147.02      4.14 o 
   6   8   6      313.05      314.47      6.60 o 
   7   8   6       13.05       13.98      2.08 o 
   8   8   6        0.35        9.79      2.31 o 
   9   8   6        5.68        5.77      1.95 o 
  10   8   6        5.39        6.05      2.04 o 
  11   8   6       49.24       45.61      4.92 o 
  12   8   6      471.65      524.70     14.90 o 
 -10   9   6        0.92        2.58      2.68 o 
  -9   9   6      865.49      842.16     18.61 o 
  -8   9   6     1295.37     1272.34     24.57 o 
  -7   9   6        0.42        2.75      1.28 o 
  -6   9   6      438.58      371.39      7.20 o 
  -5   9   6        0.41        0.95      1.60 o 
  -4   9   6      201.34      180.41      5.11 o 
  -3   9   6        0.44       -0.53      0.99 o 
  -2   9   6      805.39      812.79      8.50 o 
  -1   9   6      269.56      241.27      3.77 o 
   0   9   6      243.59      257.86      3.84 o 
   1   9   6      259.51      247.62      3.67 o 
   2   9   6       49.07       51.51      1.77 o 
   3   9   6      286.20      298.78      4.57 o 
   4   9   6       87.10       79.25      3.58 o 
   5   9   6      164.76      139.61      3.85 o 
   6   9   6       68.97       76.72      3.72 o 
   7   9   6      224.19      192.26      5.70 o 
   8   9   6       34.35       38.27      3.11 o 
   9   9   6        5.51        4.12      2.52 o 
  10   9   6       33.23       30.52      5.18 o 
  11   9   6        0.63        0.91      2.56 o 
  12   9   6       35.56       31.48      4.55 o 
 -10  10   6        5.62        9.65      3.13 o 
  -9  10   6      584.52      631.94     15.51 o 
  -8  10   6        5.32        0.91      1.34 o 
  -7  10   6      276.60      268.22      6.76 o 
  -6  10   6        2.23        1.62      1.58 o 
  -5  10   6      348.78      330.58      7.40 o 
  -4  10   6      145.82      148.62      5.70 o 
  -3  10   6      441.54      446.81      7.94 o 
  -2  10   6       21.92       29.26      2.01 o 
  -1  10   6     1649.62     1568.66     17.82 o 
   0  10   6      767.40      753.15      9.72 o 
   1  10   6      572.34      558.81      7.71 o 
   2  10   6     6015.45     5886.22     59.78 o 
   3  10   6       16.50       14.71      1.63 o 
   4  10   6      321.09      295.87      5.54 o 
   5  10   6        0.10        0.74      1.33 o 
   6  10   6       29.17       54.00      3.11 o 
   7  10   6        0.00        3.91      1.64 o 
   8  10   6       57.91       61.54      5.16 o 
   9  10   6        5.15        8.89      2.94 o 
  10  10   6        6.81        5.80      2.93 o 
  11  10   6       13.42       18.83      3.79 o 
  -9  11   6        2.30        2.17      4.05 o 
  -8  11   6      604.09      690.80     12.96 o 
  -7  11   6        2.51        3.49      1.76 o 
  -6  11   6      285.79      283.23      7.07 o 
  -5  11   6       18.33       21.05      2.33 o 
  -4  11   6       14.07       16.43      2.13 o 
  -3  11   6      120.21      110.25      4.03 o 
  -2  11   6      685.86      624.11     10.09 o 
  -1  11   6      417.96      382.78      6.64 o 
   0  11   6      173.38      155.85      3.79 o 
   1  11   6     1525.77     1530.93     21.00 o 
   2  11   6        3.25        8.01      2.32 o 
   3  11   6      540.79      438.02      7.73 o 
   4  11   6       16.08       16.07      2.02 o 
   5  11   6      138.75      127.13      7.19 o 
   6  11   6       58.61       54.09      5.03 o 
   7  11   6      236.16      218.59      7.11 o 
   8  11   6        0.55        4.77      2.62 o 
   9  11   6       40.21       34.32      4.48 o 
  10  11   6      123.91      128.12      7.26 o 
  11  11   6       12.43        9.32      3.56 o 
  -8  12   6       47.50       50.09      4.22 o 
  -7  12   6       48.45       53.15      3.65 o 
  -6  12   6        2.30        3.04      1.72 o 
  -5  12   6       24.42       24.78      2.67 o 
  -4  12   6      215.39      203.34      5.77 o 
  -3  12   6      245.47      232.57      6.08 o 
  -2  12   6      390.80      385.81      8.05 o 
  -1  12   6        1.53        2.39      2.00 o 
   0  12   6     1015.07     1065.04     16.04 o 
   1  12   6       11.32       11.78      2.13 o 
   2  12   6       80.22       69.62      3.76 o 
   3  12   6        4.33        4.38      1.54 o 
   4  12   6       93.98      117.01      3.95 o 
   5  12   6       12.74       16.00      2.16 o 
   6  12   6      136.80      152.28      4.93 o 
   7  12   6        0.90        1.51      2.15 o 
   8  12   6       20.63       24.05      3.53 o 
   9  12   6      744.54      788.03     26.54 o 
  10  12   6        5.49        4.10      3.18 o 
  -7  13   6       31.49       36.26      3.24 o 
  -6  13   6        2.80        1.42      1.89 o 
  -5  13   6      773.30      786.12     16.21 o 
  -4  13   6      177.87      174.26      5.42 o 
  -3  13   6        2.79        0.58      1.63 o 
  -2  13   6       10.08       11.18      2.62 o 
  -1  13   6        0.02        0.85      2.90 o 
   0  13   6       10.07        8.49      2.21 o 
   1  13   6      385.22      401.29      9.21 o 
   2  13   6        8.85        8.40      2.19 o 
   3  13   6       52.56       58.74      3.68 o 
   4  13   6       19.22       17.35      2.09 o 
   5  13   6        4.42        7.94      2.14 o 
   6  13   6       13.16       16.34      2.88 o 
   7  13   6      262.61      289.83      8.88 o 
   8  13   6      185.78      188.01      7.30 o 
   9  13   6        7.04        7.77      2.83 o 
  -6  14   6        4.80        8.09      3.31 o 
  -5  14   6       17.63       26.84      2.82 o 
  -4  14   6      270.03      314.67     12.96 o 
  -3  14   6       10.16        9.73      3.07 o 
  -2  14   6      144.57      137.23      6.16 o 
  -1  14   6        8.94        8.60      2.63 o 
   0  14   6        0.65       -0.64      1.77 o 
   1  14   6       16.99        8.65      3.24 o 
   2  14   6       13.09       10.42      4.68 o 
   3  14   6        1.04       -2.61      2.30 o 
   4  14   6       28.23       26.31      2.89 o 
   5  14   6      334.29      394.68      8.82 o 
   6  14   6       32.44       43.13      4.47 o 
   7  14   6        3.54        2.23      2.57 o 
   8  14   6       21.57       31.78      4.04 o 
  -4  15   6       15.37        7.30      2.69 o 
  -3  15   6        1.14        2.25      2.52 o 
  -2  15   6        8.60        6.24      2.74 o 
  -1  15   6      178.56      175.87      7.20 o 
   0  15   6        0.25        6.21      6.02 o 
   1  15   6      425.17      460.01     12.43 o 
   2  15   6        0.03        0.27      2.47 o 
   3  15   6       52.62       65.00      4.74 o 
   4  15   6        1.53        2.30      2.10 o 
   5  15   6       24.06       29.18      5.10 o 
   6  15   6      125.65      123.37     10.40 o 
  -1  16   6       14.56       16.18      3.25 o 
   0  16   6      232.88      257.36     10.82 o 
   1  16   6        2.31        1.94      3.24 o 
   2  16   6       98.44      101.42     11.17 o 
   3  16   6        0.01       -0.10      2.52 o 
  -2 -15   7      232.17      267.94     11.37 o 
  -1 -15   7        7.23       10.33      3.48 o 
   0 -15   7        5.76       10.58      2.84 o 
   1 -15   7       14.73       15.37      3.78 o 
   2 -15   7        1.99        2.42      2.71 o 
   3 -15   7        9.80        4.12      2.89 o 
  -5 -14   7      150.38      156.18      7.29 o 
  -4 -14   7      153.10      170.78      7.73 o 
  -3 -14   7      269.36      282.91      9.77 o 
  -2 -14   7      185.84      184.00      8.86 o 
  -1 -14   7      487.91      502.60     13.31 o 
   0 -14   7      111.01      116.12      6.95 o 
   1 -14   7       24.34       27.50      5.19 o 
   2 -14   7        2.42        4.43      2.75 o 
   3 -14   7       99.82      104.74     10.21 o 
   4 -14   7        0.06        3.69      2.75 o 
   5 -14   7        0.09       -0.08      2.46 o 
   6 -14   7       99.38      110.89      7.21 o 
  -6 -13   7       86.58       94.31     10.33 o 
  -5 -13   7      192.23      198.85      7.84 o 
  -4 -13   7      238.85      256.51      8.85 o 
  -3 -13   7      236.48      243.24      8.53 o 
  -2 -13   7       58.81       71.38      4.24 o 
  -1 -13   7      108.98      106.98      5.79 o 
   0 -13   7        4.77        5.99      2.94 o 
   1 -13   7       29.57       27.43      4.87 o 
   2 -13   7       75.47       76.20      6.22 o 
   3 -13   7        3.81        1.96      2.46 o 
   4 -13   7       16.51       17.38      3.40 o 
   5 -13   7       44.60       40.42      4.63 o 
   6 -13   7       58.89       63.12      5.33 o 
   7 -13   7      179.86      213.42      7.16 o 
  -8 -12   7       46.80       44.71      4.55 o 
  -7 -12   7        3.97        2.29      2.62 o 
  -6 -12   7       55.15       47.47      4.45 o 
  -5 -12   7        0.62       -0.96      2.15 o 
  -4 -12   7      251.74      236.41      8.05 o 
  -3 -12   7        0.01       -0.95      2.00 o 
  -2 -12   7       39.52       34.87      3.14 o 
  -1 -12   7      202.83      170.41      6.54 o 
   0 -12   7        0.22        0.17      1.65 o 
   1 -12   7      164.68      153.44      6.50 o 
   2 -12   7        0.01        1.50      2.10 o 
   3 -12   7      471.68      449.28     12.25 o 
   4 -12   7       62.39       63.78      5.22 o 
   5 -12   7        0.03        7.37      2.57 o 
   6 -12   7      229.89      248.50      7.33 o 
   7 -12   7       74.79       66.31      4.56 o 
   8 -12   7      139.45      140.30     14.65 o 
   9 -12   7        8.70        7.42      3.91 o 
  -8 -11   7      109.95      107.22      6.04 o 
  -7 -11   7      211.43      215.74      7.70 o 
  -6 -11   7       17.83       18.22      3.08 o 
  -5 -11   7       45.30       45.13      3.97 o 
  -4 -11   7        1.54        3.26      2.23 o 
  -3 -11   7       10.30       11.06      2.58 o 
  -2 -11   7      237.55      242.10      6.73 o 
  -1 -11   7       68.90       64.31      4.27 o 
   0 -11   7      127.60      113.60      5.21 o 
   1 -11   7      605.83      546.03     13.11 o 
   2 -11   7      107.00       87.29      5.13 o 
   3 -11   7       13.60       12.74      2.70 o 
   4 -11   7        0.88        0.40      1.84 o 
   5 -11   7     1044.54     1075.72     22.32 o 
   6 -11   7      377.14      369.90      8.94 o 
   7 -11   7        3.31        4.34      2.04 o 
   8 -11   7       84.59       80.42      4.82 o 
   9 -11   7       55.52       57.51      7.33 o 
  10 -11   7        1.46        3.98      2.78 o 
  -9 -10   7       98.97       94.94      5.58 o 
  -8 -10   7      126.41      130.23      8.74 o 
  -7 -10   7        0.90        4.31      1.66 o 
  -6 -10   7        0.02        0.20      1.49 o 
  -5 -10   7        0.02       -0.65      1.81 o 
  -4 -10   7      139.62      125.25      4.54 o 
  -3 -10   7     1425.75     1340.45     21.38 o 
  -2 -10   7       38.37       37.06      4.32 o 
  -1 -10   7     1672.76     1601.85     24.84 o 
   0 -10   7      773.23      671.47     14.42 o 
   1 -10   7      126.04       90.39      7.31 o 
   2 -10   7      677.06      619.57     17.79 o 
   3 -10   7       70.56       67.17      4.82 o 
   4 -10   7      548.79      481.31     12.22 o 
   5 -10   7        0.13       -0.33      1.71 o 
   6 -10   7        2.55        5.75      2.15 o 
   7 -10   7        3.79        1.94      1.90 o 
   8 -10   7        3.71        4.68      2.08 o 
   9 -10   7       74.42       67.81      6.03 o 
  10 -10   7      261.46      263.59      9.04 o 
 -10  -9   7       56.11       70.06      5.42 o 
  -9  -9   7       97.99      103.15      5.47 o 
  -8  -9   7      185.28      180.53      6.87 o 
  -7  -9   7       20.53       17.63      2.90 o 
  -6  -9   7       33.19       37.84      6.26 o 
  -5  -9   7      227.03      215.85      5.65 o 
  -4  -9   7     2631.95     2663.24     33.82 o 
  -3  -9   7      544.52      558.14      9.32 o 
  -2  -9   7      486.96      494.53      8.80 o 
  -1  -9   7      404.40      378.60      8.18 o 
   0  -9   7       39.25       34.52      3.03 o 
   1  -9   7      259.77      275.74      7.81 o 
   2  -9   7       72.86       84.77     10.95 o 
   3  -9   7     1352.67     1330.55     24.60 o 
   4  -9   7      128.03      136.72      5.79 o 
   5  -9   7      980.90      999.31     16.64 o 
   6  -9   7       39.91       41.54      3.55 o 
   7  -9   7      149.54      149.27      5.24 o 
   8  -9   7       32.06       32.05      3.13 o 
   9  -9   7      307.55      299.17      9.26 o 
  10  -9   7       74.40       85.55      6.21 o 
  11  -9   7        1.48       -0.66      2.18 o 
 -11  -8   7      103.42      109.18      7.80 o 
 -10  -8   7       22.02       24.40      4.19 o 
  -9  -8   7       71.95       88.68      5.08 o 
  -8  -8   7      169.12      163.77      6.04 o 
  -7  -8   7       68.82       51.55      5.39 o 
  -6  -8   7      478.37      453.46     10.14 o 
  -5  -8   7     2207.73     2196.28     33.30 o 
  -4  -8   7      436.19      416.38      7.45 o 
  -3  -8   7     1614.52     1541.80     16.17 o 
  -2  -8   7       13.01       14.26      1.11 o 
  -1  -8   7      109.68      105.97      3.70 o 
   0  -8   7        0.44       -0.40      1.13 o 
   1  -8   7       38.09       36.56      3.10 o 
   2  -8   7      475.07      479.82     11.03 o 
   3  -8   7        4.29        7.66      1.95 o 
   4  -8   7       72.75       81.92      6.35 o 
   5  -8   7      216.62      214.65      5.80 o 
   6  -8   7     1708.71     1741.19     26.13 o 
   7  -8   7      763.01      711.74     13.19 o 
   8  -8   7       55.71       44.90      3.52 o 
   9  -8   7       26.81       27.31      3.35 o 
  10  -8   7        9.78        7.61      2.61 o 
  11  -8   7       16.86       25.38      3.50 o 
  12  -8   7        0.95       -1.47      1.69 o 
 -11  -7   7        9.92        7.30      2.89 o 
 -10  -7   7        0.23        0.95      2.32 o 
  -9  -7   7        2.23        2.24      2.36 o 
  -8  -7   7      329.33      339.20      9.10 o 
  -7  -7   7      302.74      281.84      7.51 o 
  -6  -7   7     1152.95     1161.40     20.66 o 
  -5  -7   7      863.38      811.12     13.21 o 
  -4  -7   7      115.47      109.04      3.41 o 
  -3  -7   7     1557.64     1572.72     18.60 o 
  -2  -7   7      277.95      254.38      5.32 o 
  -1  -7   7        2.09        0.16      0.60 o 
   0  -7   7        9.01        7.76      0.77 o 
   1  -7   7       58.65       68.48      2.14 o 
   2  -7   7       50.33       46.13      1.77 o 
   3  -7   7      127.50      173.71      5.80 o 
   4  -7   7      483.66      448.33     10.62 o 
   5  -7   7     1972.71     1838.65     30.09 o 
   6  -7   7      824.51      750.99     13.14 o 
   7  -7   7      103.70       99.94      4.12 o 
   8  -7   7      306.03      307.06      8.99 o 
   9  -7   7       31.59       30.53      2.45 o 
  10  -7   7      158.66      148.79      4.77 o 
  11  -7   7       41.02       39.99      3.13 o 
  12  -7   7       65.07       64.96      3.49 o 
 -11  -6   7        0.01        1.64      2.44 o 
 -10  -6   7      102.54       97.02      5.62 o 
  -9  -6   7     1228.13     1279.58     24.46 o 
  -8  -6   7      213.31      217.19      6.91 o 
  -7  -6   7      807.86      751.08     15.01 o 
  -6  -6   7       27.63       26.77      3.98 o 
  -5  -6   7      421.56      400.03      8.92 o 
  -4  -6   7       63.94       71.45      2.80 o 
  -3  -6   7       55.06       56.22      2.42 o 
  -2  -6   7       34.03       45.08      1.99 o 
  -1  -6   7      134.94      152.50      2.54 o 
   0  -6   7     1618.09     1828.39     18.75 o 
   1  -6   7      357.72      377.75      5.42 o 
   2  -6   7      150.72      169.57      3.85 o 
   3  -6   7      318.75      319.38      7.53 o 
   4  -6   7      614.93      628.08      9.40 o 
   5  -6   7     1240.04     1158.75     14.76 o 
   6  -6   7        8.18       11.14      1.75 o 
   7  -6   7        1.40        0.11      0.94 o 
   8  -6   7       45.24       37.03      2.31 o 
   9  -6   7       11.32        8.08      1.71 o 
  10  -6   7        0.22        1.53      1.58 o 
  11  -6   7        7.56        7.09      1.89 o 
  12  -6   7       35.43       37.49      2.74 o 
  13  -6   7      207.39      227.14     10.32 o 
 -12  -5   7       52.91       59.94      5.32 o 
 -11  -5   7        2.65        3.77      2.23 o 
 -10  -5   7      195.27      208.06      7.69 o 
  -9  -5   7      147.98      145.21      6.02 o 
  -8  -5   7      100.29       94.85      4.58 o 
  -7  -5   7       89.49       81.46      5.35 o 
  -6  -5   7      208.57      230.25      4.94 o 
  -5  -5   7       78.56       71.94      3.43 o 
  -4  -5   7      109.30      106.09      7.27 o 
  -3  -5   7      127.38      135.42      4.45 o 
  -2  -5   7      185.58      178.00      3.50 o 
  -1  -5   7     2459.81     2698.51     27.61 o 
   0  -5   7       43.97       60.08      1.53 o 
   1  -5   7     2316.90     2660.03     27.83 o 
   2  -5   7        0.96        2.14      0.68 o 
   3  -5   7       16.35        9.82      0.94 o 
   4  -5   7       93.92       96.37      2.19 o 
   5  -5   7      733.65      712.80      9.81 o 
   6  -5   7       50.16       73.43      2.03 o 
   7  -5   7       27.13       31.39      1.71 o 
   8  -5   7       99.84       73.68      2.76 o 
   9  -5   7       30.96       28.48      2.39 o 
  10  -5   7      945.70      904.73     15.16 o 
  11  -5   7       12.00        5.61      1.57 o 
  12  -5   7        1.17        3.52      1.95 o 
  13  -5   7        5.92        2.94      2.26 o 
 -12  -4   7      151.56      165.68      7.42 o 
 -11  -4   7      186.75      192.13      9.45 o 
 -10  -4   7       53.86       53.48      4.50 o 
  -9  -4   7       75.26       61.02      7.27 o 
  -8  -4   7      219.75      220.92      6.87 o 
  -7  -4   7      340.04      322.44      6.60 o 
  -6  -4   7      528.66      558.13      7.62 o 
  -5  -4   7        0.80        0.84      1.08 o 
  -4  -4   7       19.99       11.48      1.76 o 
  -3  -4   7        2.32        4.23      1.00 o 
  -2  -4   7      115.81       99.39      2.91 o 
  -1  -4   7        7.72       11.60      1.28 o 
   0  -4   7     1206.88     1269.62     13.08 o 
   1  -4   7      293.88      329.85      4.96 o 
   2  -4   7      485.68      524.90      7.32 o 
   3  -4   7        2.58        2.36      0.73 o 
   4  -4   7       65.25       58.83      2.06 o 
   5  -4   7     1849.47     1877.33     18.63 o 
   6  -4   7       12.94        8.97      0.93 o 
   7  -4   7      225.85      220.91      3.74 o 
   8  -4   7      164.50      154.86      3.42 o 
   9  -4   7      236.23      201.00      4.87 o 
  10  -4   7       47.64       32.08      2.33 o 
  11  -4   7       33.78       22.85      2.52 o 
  12  -4   7      654.05      641.30     13.67 o 
  13  -4   7        3.23        1.99      2.14 o 
 -12  -3   7       94.47       86.40      6.21 o 
 -11  -3   7        0.31        0.71      1.85 o 
 -10  -3   7        7.25        7.29      2.03 o 
  -9  -3   7     1305.28     1171.62     22.72 o 
  -8  -3   7       33.35       27.93      3.19 o 
  -7  -3   7      544.80      472.11     11.00 o 
  -6  -3   7       34.17       37.46      2.37 o 
  -5  -3   7       46.68       41.47      1.61 o 
  -4  -3   7        7.56        7.03      1.16 o 
  -3  -3   7      296.60      296.36      5.28 o 
  -2  -3   7      506.20      491.18      7.78 o 
  -1  -3   7        0.04        0.55      0.62 o 
   0  -3   7      747.53      784.92      8.52 o 
   1  -3   7      543.25      563.61      6.98 o 
   2  -3   7      239.70      250.32      5.07 o 
   3  -3   7      462.10      438.43      7.44 o 
   4  -3   7       50.87       60.14      1.71 o 
   5  -3   7      119.46      113.36      2.23 o 
   6  -3   7      255.78      277.24      4.12 o 
   7  -3   7       36.21       25.97      1.46 o 
   8  -3   7      359.28      318.73      5.23 o 
   9  -3   7       73.59       59.74      2.76 o 
  10  -3   7      722.11      801.65     12.19 o 
  11  -3   7       92.85      114.49      9.75 o 
  12  -3   7        2.60        2.34      1.93 o 
  13  -3   7      154.52      153.88      5.74 o 
  14  -3   7      112.71       94.21      7.30 o 
 -12  -2   7       42.53       40.22      4.71 o 
 -11  -2   7       11.63       12.07      3.97 o 
 -10  -2   7      216.96      217.89      7.86 o 
  -9  -2   7       96.09       96.16      4.98 o 
  -8  -2   7        0.24        3.97      1.64 o 
  -7  -2   7       69.58       67.07      3.68 o 
  -6  -2   7      475.87      436.67      9.26 o 
  -5  -2   7       97.49       89.23      2.32 o 
  -4  -2   7        4.19        2.70      0.69 o 
  -3  -2   7        1.14        7.25      1.03 o 
  -2  -2   7       34.52       44.25      1.82 o 
  -1  -2   7     1846.87     2056.60     24.91 o 
   0  -2   7     1588.48     1699.97     18.82 o 
   1  -2   7      294.47      341.20      4.93 o 
   2  -2   7      174.02      170.41      3.54 o 
   3  -2   7      731.21      710.84      9.33 o 
   4  -2   7       82.71       71.36      1.61 o 
   5  -2   7      143.80      196.08      2.97 o 
   6  -2   7        7.80        3.53      0.69 o 
   7  -2   7        0.03        3.59      1.49 o 
   8  -2   7        8.09       10.32      1.06 o 
   9  -2   7       10.20        6.78      1.41 o 
  10  -2   7      199.27      173.40      4.49 o 
  11  -2   7       98.09       96.45      4.63 o 
  12  -2   7      104.62       99.26      4.08 o 
  13  -2   7        1.04       -3.51      3.91 o 
  14  -2   7      389.83      404.09     14.43 o 
 -12  -1   7        0.17        1.61      2.52 o 
 -11  -1   7      606.51      602.04     19.58 o 
 -10  -1   7        7.20        8.59      2.61 o 
  -9  -1   7      162.38      177.56     11.08 o 
  -8  -1   7        2.88        2.19      2.30 o 
  -7  -1   7       31.85       33.77      3.50 o 
  -6  -1   7      108.57      112.71      3.34 o 
  -5  -1   7      480.04      519.37      7.32 o 
  -4  -1   7      180.88      174.84      3.04 o 
  -3  -1   7      721.32      800.72      8.77 o 
  -2  -1   7      928.66      907.37      9.51 o 
  -1  -1   7      133.84      135.55      2.97 o 
   0  -1   7      434.16      504.70      6.99 o 
   1  -1   7      929.46      935.27     13.13 o 
   2  -1   7     8400.38     9247.37    124.39 o 
   3  -1   7     1970.75     1943.32     24.03 o 
   4  -1   7     1032.70     1054.81     10.35 o 
   5  -1   7        0.57        2.73      0.62 o 
   6  -1   7        7.36        6.56      0.79 o 
   7  -1   7        3.32        2.85      0.67 o 
   8  -1   7        1.87        5.79      0.99 o 
   9  -1   7      437.03      415.56      6.80 o 
  10  -1   7       22.94       19.54      2.09 o 
  11  -1   7      649.26      661.41     11.76 o 
  12  -1   7        6.10        6.41      1.76 o 
  13  -1   7       66.52       59.89      5.00 o 
  14  -1   7        0.06        1.24      3.14 o 
 -12   0   7      562.48      576.62     15.56 o 
 -11   0   7       22.43       21.94      3.60 o 
 -10   0   7       39.10       35.02      3.99 o 
  -9   0   7        8.43        4.63      1.91 o 
  -8   0   7       84.13       76.42      4.24 o 
  -7   0   7        0.49        1.06      1.29 o 
  -6   0   7      663.74      651.45      9.28 o 
  -5   0   7       17.03       11.20      1.06 o 
  -4   0   7     1050.78     1050.63     11.43 o 
  -3   0   7       19.01       28.98      1.35 o 
  -2   0   7      192.59      204.41      3.29 o 
  -1   0   7      780.62      865.71     10.40 o 
   0   0   7       62.70       62.55      1.99 o 
   1   0   7      330.74      328.60      6.73 o 
   2   0   7      653.88      611.73     13.76 o 
   3   0   7      926.10      968.48     11.71 o 
   4   0   7      590.54      612.15      7.06 o 
   5   0   7     2069.63     2369.92     20.49 o 
   6   0   7       22.44       22.54      1.20 o 
   7   0   7       79.65       81.66      2.17 o 
   8   0   7     1201.66     1240.56     14.33 o 
   9   0   7       14.48       16.76      1.66 o 
  10   0   7      156.52      152.11      4.21 o 
  11   0   7        3.13        3.03      1.82 o 
  12   0   7       32.75       25.47      3.39 o 
  13   0   7      105.04       94.40      5.59 o 
  14   0   7        2.62       -2.36      2.64 o 
 -12   1   7       36.67       28.66      4.31 o 
 -11   1   7      203.63      195.14      8.11 o 
 -10   1   7      103.56      108.86      4.96 o 
  -9   1   7        0.05       -0.10      1.64 o 
  -8   1   7      175.49      155.79      5.30 o 
  -7   1   7       37.03       38.95      3.60 o 
  -6   1   7       67.65       67.37      2.71 o 
  -5   1   7        0.24        0.81      0.87 o 
  -4   1   7      381.48      371.14      5.55 o 
  -3   1   7      254.04      242.35      4.25 o 
  -2   1   7     7749.17     8138.88     91.67 o 
  -1   1   7       10.43        4.39      0.96 o 
   0   1   7        1.80        2.07      0.68 o 
   1   1   7       10.69       12.88      1.27 o 
   2   1   7      461.41      477.72      6.63 o 
   3   1   7      921.78      881.10     10.71 o 
   4   1   7      766.94      806.49      8.28 o 
   5   1   7      717.03      812.26      8.49 o 
   6   1   7      263.53      241.06      3.58 o 
   7   1   7        5.93        9.12      1.06 o 
   8   1   7        5.16        6.38      1.08 o 
   9   1   7      188.87      261.92      5.10 o 
  10   1   7       19.36       15.45      1.77 o 
  11   1   7       13.15       19.87      1.94 o 
  12   1   7       67.55       56.31      4.64 o 
  13   1   7       67.35       73.17      5.54 o 
  14   1   7        1.64        2.07      2.81 o 
 -12   2   7        0.43        4.22      2.97 o 
 -11   2   7      275.90      277.12      8.23 o 
 -10   2   7       10.08        7.44      2.50 o 
  -9   2   7        3.74        5.16      2.08 o 
  -8   2   7        1.63        6.67      1.81 o 
  -7   2   7     3936.28     3886.56     54.09 o 
  -6   2   7      289.99      260.26      6.00 o 
  -5   2   7       23.79       16.12      1.37 o 
  -4   2   7       38.98       33.68      1.76 o 
  -3   2   7     1122.13     1131.91     12.22 o 
  -2   2   7      339.64      322.93      6.38 o 
  -1   2   7      321.70      430.90      6.26 o 
   0   2   7      150.17      134.59      3.96 o 
   1   2   7      111.39      113.58      2.41 o 
   2   2   7      309.61      314.43      4.32 o 
   3   2   7       56.35       57.82      1.40 o 
   4   2   7      174.66      174.56      2.87 o 
   5   2   7       94.07       75.50      2.01 o 
   6   2   7      176.70      195.71      3.15 o 
   7   2   7       10.06       10.46      1.02 o 
   8   2   7       91.93      110.55      3.36 o 
   9   2   7       56.80       58.45      2.74 o 
  10   2   7       32.07       30.84      2.20 o 
  11   2   7       15.23       10.67      3.40 o 
  12   2   7      870.97      841.40     16.32 o 
  13   2   7       10.07       10.63      3.04 o 
  14   2   7       93.41       99.07      6.37 o 
 -12   3   7      202.53      193.38      8.60 o 
 -11   3   7      266.39      268.30      8.14 o 
 -10   3   7       33.34       41.54      4.26 o 
  -9   3   7       69.53       62.74      6.97 o 
  -8   3   7      500.97      485.37     10.67 o 
  -7   3   7       49.59       43.86      3.34 o 
  -6   3   7     1091.77     1156.45     17.13 o 
  -5   3   7        1.64        2.68      0.73 o 
  -4   3   7       26.21       24.07      1.49 o 
  -3   3   7       66.51       65.51      2.06 o 
  -2   3   7      846.29      880.72     10.27 o 
  -1   3   7      749.22      773.49      9.96 o 
   0   3   7      222.59      207.39      3.27 o 
   1   3   7     1862.41     1864.74     17.55 o 
   2   3   7      121.75      114.49      2.20 o 
   3   3   7     1089.26     1258.57     12.23 o 
   4   3   7       94.28       91.55      2.00 o 
   5   3   7     1403.76     1547.65     16.73 o 
   6   3   7       36.97       30.82      1.45 o 
   7   3   7      231.90      237.03      4.55 o 
   8   3   7       95.89       95.35      3.15 o 
   9   3   7     1075.27     1107.22     15.41 o 
  10   3   7      263.68      243.73      6.78 o 
  11   3   7       10.36       13.40      2.50 o 
  12   3   7       12.45       12.22      2.53 o 
  13   3   7       31.70       29.58      4.50 o 
  14   3   7       60.97       68.18      5.64 o 
 -12   4   7       51.34       58.20      4.76 o 
 -11   4   7       90.10       85.98      5.40 o 
 -10   4   7       93.23       94.64      5.75 o 
  -9   4   7        1.76        4.57      2.07 o 
  -8   4   7       36.59       33.96      3.25 o 
  -7   4   7     1787.78     1760.19     23.67 o 
  -6   4   7       59.28       63.09      2.64 o 
  -5   4   7       68.73       88.49      2.81 o 
  -4   4   7      107.72      116.07      2.65 o 
  -3   4   7      652.58      720.31      7.97 o 
  -2   4   7       57.71       48.71      1.33 o 
  -1   4   7      204.07      220.08      2.77 o 
   0   4   7       55.54       57.24      1.33 o 
   1   4   7      214.14      197.53      2.65 o 
   2   4   7      674.35      679.84      6.54 o 
   3   4   7      163.35      163.35      2.65 o 
   4   4   7       83.41      103.86      2.20 o 
   5   4   7        0.03        1.04      0.57 o 
   6   4   7      320.93      386.08      5.62 o 
   7   4   7     1132.14     1045.00     13.38 o 
   8   4   7      200.05      210.89      4.61 o 
   9   4   7      167.84      144.09      5.28 o 
  10   4   7        4.52        3.17      1.81 o 
  11   4   7      290.76      322.33      8.30 o 
  12   4   7       94.72       92.90      5.15 o 
  13   4   7      208.73      222.04      7.39 o 
  14   4   7        8.51        3.13      3.25 o 
 -12   5   7       25.47       18.53      2.79 o 
 -11   5   7        2.70        3.48      2.27 o 
 -10   5   7        8.87       10.74      2.33 o 
  -9   5   7       40.20       37.59      2.95 o 
  -8   5   7      143.12      125.09      4.40 o 
  -7   5   7        0.46        0.44      1.30 o 
  -6   5   7      516.20      466.57      7.89 o 
  -5   5   7       25.03       32.73      1.99 o 
  -4   5   7       26.35       24.43      1.41 o 
  -3   5   7      282.18      274.42      3.68 o 
  -2   5   7     3293.86     3335.42     27.79 o 
  -1   5   7        0.97        0.32      0.47 o 
   0   5   7      624.29      603.25      5.89 o 
   1   5   7      998.91      984.95      8.71 o 
   2   5   7      158.58      147.86      2.16 o 
   3   5   7     1733.86     1831.82     17.43 o 
   4   5   7      129.63      134.46      2.62 o 
   5   5   7     1020.89     1054.68     11.42 o 
   6   5   7       10.53       11.16      1.24 o 
   7   5   7     1711.15     1599.90     19.18 o 
   8   5   7       34.50       33.43      2.76 o 
   9   5   7       35.93       37.10      3.85 o 
  10   5   7      951.95      908.94     16.09 o 
  11   5   7      128.61      126.87      7.59 o 
  12   5   7       94.58       96.76      6.81 o 
  13   5   7      147.86      146.81      6.28 o 
 -11   6   7      242.93      251.09     11.53 o 
 -10   6   7        0.39        4.21      2.44 o 
  -9   6   7      615.42      624.61     11.63 o 
  -8   6   7       18.20       16.21      2.27 o 
  -7   6   7       46.32       41.41      2.91 o 
  -6   6   7       59.03       59.46      2.83 o 
  -5   6   7      396.38      414.76      6.74 o 
  -4   6   7       36.43       31.57      1.52 o 
  -3   6   7       99.31       97.90      2.09 o 
  -2   6   7      721.98      795.81      8.03 o 
  -1   6   7        8.07        8.73      0.81 o 
   0   6   7      283.96      303.48      3.83 o 
   1   6   7        0.06        0.23      0.45 o 
   2   6   7     7109.14     8066.69     61.58 o 
   3   6   7       59.98       60.18      1.51 o 
   4   6   7      255.02      337.84      4.53 o 
   5   6   7      372.63      365.84      5.32 o 
   6   6   7       14.25       20.68      1.54 o 
   7   6   7       84.95       97.02      3.89 o 
   8   6   7      123.35      124.29      4.50 o 
   9   6   7      458.08      459.65      9.82 o 
  10   6   7      140.52      135.20      5.26 o 
  11   6   7       63.64       76.78      4.59 o 
  12   6   7       44.26       47.57      3.97 o 
  13   6   7      119.71      134.00      6.01 o 
 -11   7   7       20.63       21.64      3.31 o 
 -10   7   7       54.69       63.17      4.67 o 
  -9   7   7       18.57       17.10      2.73 o 
  -8   7   7      110.15      109.27      4.45 o 
  -7   7   7      221.08      226.65      5.95 o 
  -6   7   7       12.81       15.47      2.06 o 
  -5   7   7       49.23       39.81      1.89 o 
  -4   7   7       65.29       72.91      2.18 o 
  -3   7   7     1466.50     1642.03     15.16 o 
  -2   7   7       62.65       66.10      1.81 o 
  -1   7   7       80.73       61.54      1.69 o 
   0   7   7       74.95       77.65      1.81 o 
   1   7   7       54.50       62.75      1.56 o 
   2   7   7       10.54       10.74      0.79 o 
   3   7   7      879.21      891.37      8.55 o 
   4   7   7     1067.84     1057.50     12.81 o 
   5   7   7      322.86      329.50      5.55 o 
   6   7   7      231.38      259.12      5.81 o 
   7   7   7      210.52      181.91      5.47 o 
   8   7   7     1106.25     1014.52     17.06 o 
   9   7   7       37.30       41.27      3.31 o 
  10   7   7      255.96      255.16      8.57 o 
  11   7   7       63.13       53.80      4.11 o 
  12   7   7      258.32      293.70      8.55 o 
  13   7   7        2.33        3.09      2.68 o 
 -11   8   7       60.99       51.28      5.12 o 
 -10   8   7       64.26       75.00      5.73 o 
  -9   8   7      163.81      168.28      6.27 o 
  -8   8   7      176.06      171.76      5.59 o 
  -7   8   7      693.12      675.95     11.92 o 
  -6   8   7      743.22      706.52     10.23 o 
  -5   8   7        7.97        6.64      1.16 o 
  -4   8   7      602.51      620.22      7.75 o 
  -3   8   7       72.97       70.66      2.73 o 
  -2   8   7      366.20      356.47      4.87 o 
  -1   8   7       14.92       12.93      1.23 o 
   0   8   7     2013.72     2024.86     17.83 o 
   1   8   7       68.10       78.57      1.96 o 
   2   8   7      372.11      363.78      4.28 o 
   3   8   7      198.44      218.53      3.54 o 
   4   8   7       51.45       64.11      3.22 o 
   5   8   7      265.72      253.68      5.73 o 
   6   8   7      223.78      211.71      5.82 o 
   7   8   7     1761.10     1516.94     23.35 o 
   8   8   7        6.98        5.37      1.87 o 
   9   8   7       30.08       12.79      2.56 o 
  10   8   7      141.48      131.94      5.18 o 
  11   8   7      133.52      147.25      5.79 o 
  12   8   7      165.41      193.11      7.27 o 
 -10   9   7       68.45       70.66      5.78 o 
  -9   9   7      264.12      280.22      9.38 o 
  -8   9   7       56.18       59.35      4.80 o 
  -7   9   7      393.73      367.78     10.19 o 
  -6   9   7       39.36       38.55      3.79 o 
  -5   9   7        0.05        1.82      2.34 o 
  -4   9   7       45.08       43.63      2.55 o 
  -3   9   7        1.65        2.52      1.11 o 
  -2   9   7       82.04       70.11      2.17 o 
  -1   9   7        0.79       -0.45      0.72 o 
   0   9   7      234.21      228.27      3.65 o 
   1   9   7     1015.11     1008.75     10.36 o 
   2   9   7       17.14       19.64      1.30 o 
   3   9   7      125.44      118.36      2.58 o 
   4   9   7     1113.36     1050.29     14.13 o 
   5   9   7       35.90       33.73      2.28 o 
   6   9   7      216.81      165.20      5.97 o 
   7   9   7      148.21      137.56      4.96 o 
   8   9   7        1.12        4.87      1.94 o 
   9   9   7       74.81       69.14      4.04 o 
  10   9   7      161.15      154.61      5.84 o 
  11   9   7        0.88        0.12      2.04 o 
  12   9   7       21.18       27.28      4.52 o 
  -9  10   7       11.68        5.83      3.65 o 
  -8  10   7       40.01       45.23      6.04 o 
  -7  10   7       32.90       30.02      2.84 o 
  -6  10   7      130.38      136.44      4.63 o 
  -5  10   7       90.07       84.70      3.35 o 
  -4  10   7      117.33      117.53      3.79 o 
  -3  10   7       91.14       88.03      3.35 o 
  -2  10   7      864.90      859.47     12.80 o 
  -1  10   7       89.82       91.12      2.68 o 
   0  10   7     1196.49     1147.59     13.74 o 
   1  10   7      277.25      274.93      4.95 o 
   2  10   7     1078.57     1046.79     11.27 o 
   3  10   7      156.47      166.63      4.02 o 
   4  10   7        8.21        7.70      1.48 o 
   5  10   7       70.05       95.29      3.37 o 
   6  10   7        0.03        0.48      1.42 o 
   7  10   7       92.18       90.19      4.42 o 
   8  10   7       35.46       34.38      3.15 o 
   9  10   7       83.05       90.64      4.81 o 
  10  10   7        7.39        8.86      2.42 o 
  11  10   7       66.21       73.25      8.67 o 
  -9  11   7      203.22      224.30      8.77 o 
  -8  11   7        0.00        0.65      2.46 o 
  -7  11   7        0.98        3.23      1.77 o 
  -6  11   7       14.03       16.21      2.24 o 
  -5  11   7       16.52       14.63      2.23 o 
  -4  11   7       12.74       11.07      2.03 o 
  -3  11   7       13.47       13.65      1.87 o 
  -2  11   7      406.16      381.57      7.35 o 
  -1  11   7      148.10      149.62      4.22 o 
   0  11   7     2080.14     2010.18     23.75 o 
   1  11   7       45.75       43.34      2.91 o 
   2  11   7      849.72      835.18     14.06 o 
   3  11   7       36.60       39.56      2.60 o 
   4  11   7     1033.10      946.42     13.47 o 
   5  11   7        3.06        7.18      1.72 o 
   6  11   7      444.71      402.86      8.36 o 
   7  11   7       29.19       32.79      3.08 o 
   8  11   7      139.33      123.98      5.09 o 
   9  11   7       57.03       49.59      5.02 o 
  10  11   7       74.83       78.63      6.47 o 
  11  11   7        1.84        0.52      3.11 o 
  -8  12   7       55.25       73.53      7.60 o 
  -7  12   7       49.71       51.64      3.60 o 
  -6  12   7        2.01        1.88      2.63 o 
  -5  12   7       75.32       74.09      3.98 o 
  -4  12   7       58.74       54.40      3.55 o 
  -3  12   7       66.51       58.25      3.54 o 
  -2  12   7       32.88       36.62      2.76 o 
  -1  12   7      571.83      569.25      9.60 o 
   0  12   7      122.59      125.59      3.57 o 
   1  12   7       11.81       11.40      1.98 o 
   2  12   7        0.53        0.15      1.64 o 
   3  12   7      199.40      180.76      4.90 o 
   4  12   7        8.83        9.45      2.62 o 
   5  12   7        1.82        3.18      1.62 o 
   6  12   7        2.94        4.13      1.61 o 
   7  12   7        0.02       -0.20      1.66 o 
   8  12   7        3.41        9.61      2.15 o 
   9  12   7      153.57      148.90      6.58 o 
  10  12   7      423.17      454.29     13.88 o 
  -7  13   7        0.00       -0.29      1.79 o 
  -6  13   7       12.38       11.13      2.75 o 
  -5  13   7       28.92       33.17      3.06 o 
  -4  13   7      321.27      336.05      7.99 o 
  -3  13   7       11.46       12.60      2.16 o 
  -2  13   7       97.67       91.12      3.98 o 
  -1  13   7        1.13        1.02      2.10 o 
   0  13   7        7.35        2.35      2.16 o 
   1  13   7        3.56        4.31      1.97 o 
   2  13   7        6.32        9.33      2.30 o 
   3  13   7       22.29       13.78      2.57 o 
   4  13   7       45.80       46.93      3.07 o 
   5  13   7        0.04        0.67      1.51 o 
   6  13   7        5.38        9.50      2.02 o 
   7  13   7      587.96      613.94     11.79 o 
   8  13   7       48.51       58.36      4.86 o 
   9  13   7        0.78        4.50      2.99 o 
  -5  14   7        0.56        2.93      2.05 o 
  -4  14   7       51.27       50.26      3.55 o 
  -3  14   7        2.94        7.23      2.50 o 
  -2  14   7        1.32        3.03      2.35 o 
  -1  14   7        7.15        5.89      2.59 o 
   0  14   7       24.06       29.54      3.61 o 
   1  14   7       99.15       83.64      5.43 o 
   2  14   7        1.24        2.98      3.18 o 
   3  14   7        0.37        0.21      1.95 o 
   4  14   7       23.42       16.79      2.28 o 
   5  14   7       85.69       89.24      4.46 o 
   6  14   7        1.08        5.31      2.19 o 
   7  14   7        7.07        5.72      2.65 o 
  -4  15   7      124.25      152.33      6.80 o 
  -3  15   7        0.33        3.00      2.48 o 
  -2  15   7       53.09       51.98      4.73 o 
  -1  15   7       76.71       80.19      5.56 o 
   0  15   7      212.23      222.05     23.75 o 
   1  15   7       73.18       89.34      6.71 o 
   2  15   7        3.45        2.55      2.63 o 
   3  15   7      173.70      184.77      6.84 o 
   4  15   7       17.48       19.39      2.81 o 
   5  15   7       29.24       26.83      3.61 o 
   6  15   7        4.96        7.24      2.61 o 
   0  16   7       13.10       22.38      5.78 o 
   1  16   7       50.65       44.75      5.62 o 
   2  16   7      730.29      799.15     21.64 o 
  -1 -15   8        0.40        6.74      3.03 o 
   0 -15   8       46.40       49.79      8.51 o 
   1 -15   8       79.52       71.38      7.76 o 
   2 -15   8       21.92       27.75      4.82 o 
  -4 -14   8       26.83       24.09      4.83 o 
  -3 -14   8      176.62      200.26      7.99 o 
  -2 -14   8      127.29      114.75      7.36 o 
  -1 -14   8      122.29      117.59      6.04 o 
   0 -14   8        2.85        5.03      2.39 o 
   1 -14   8       17.17       13.24      4.39 o 
   2 -14   8       61.54       59.70      5.28 o 
   3 -14   8        9.75       13.38      5.08 o 
   4 -14   8       97.77      118.28      6.93 o 
   5 -14   8       16.51       14.67      3.52 o 
  -6 -13   8      402.26      423.87     12.07 o 
  -5 -13   8        3.73        3.21      3.22 o 
  -4 -13   8      103.11      121.16      7.89 o 
  -3 -13   8        4.84        3.37      2.54 o 
  -2 -13   8      329.85      314.66      8.61 o 
  -1 -13   8        0.01        2.41      2.02 o 
   0 -13   8        0.57        1.45      1.89 o 
   1 -13   8       11.69        7.97      2.50 o 
   2 -13   8        3.04        2.22      2.24 o 
   3 -13   8        1.33        2.01      2.44 o 
   4 -13   8       14.32       13.84      3.28 o 
   5 -13   8       30.12       28.75      4.04 o 
   6 -13   8      136.08      143.63      7.25 o 
   7 -13   8        2.81        1.86      2.07 o 
  -7 -12   8       37.91       32.31      4.00 o 
  -6 -12   8       21.33       26.59      7.96 o 
  -5 -12   8       61.22       65.22      4.74 o 
  -4 -12   8       30.83       32.46      3.76 o 
  -3 -12   8       72.28       76.56      4.82 o 
  -2 -12   8       31.92       33.70      3.19 o 
  -1 -12   8        7.69        8.17      3.31 o 
   0 -12   8      234.26      192.64      7.15 o 
   1 -12   8       19.81       11.74      2.63 o 
   2 -12   8        3.97        2.99      1.95 o 
   3 -12   8        0.37       -0.86      2.81 o 
   4 -12   8       16.73       10.01      2.88 o 
   5 -12   8       21.29       36.28      4.18 o 
   6 -12   8      106.63      107.11      6.42 o 
   7 -12   8        9.83        3.20      2.43 o 
   8 -12   8       25.08       21.79      6.34 o 
  -8 -11   8       55.89       50.23      8.44 o 
  -7 -11   8       10.85       12.85      2.74 o 
  -6 -11   8      149.97      143.23      5.90 o 
  -5 -11   8       56.28       70.64      5.47 o 
  -4 -11   8        0.17       -0.49      2.11 o 
  -3 -11   8       26.42       24.53      2.78 o 
  -2 -11   8        0.00        0.18      1.82 o 
  -1 -11   8      321.09      325.75      8.19 o 
   0 -11   8        0.02       -0.16      3.00 o 
   1 -11   8      314.71      279.77      8.61 o 
   2 -11   8      141.89      120.24      7.42 o 
   3 -11   8        0.08       -2.42      1.67 o 
   4 -11   8       15.06       22.87      3.33 o 
   5 -11   8       83.63       78.59      5.56 o 
   6 -11   8      554.51      577.15     14.80 o 
   7 -11   8        1.21        3.10      2.01 o 
   8 -11   8      122.47      124.47      5.52 o 
   9 -11   8       30.09       34.17      4.04 o 
  -9 -10   8       85.37       90.87      5.32 o 
  -8 -10   8        0.15        0.07      2.01 o 
  -7 -10   8       29.16       31.05      2.37 o 
  -6 -10   8        0.01       -0.12      3.68 o 
  -5 -10   8        0.40        2.02      1.70 o 
  -4 -10   8      410.00      436.19      9.30 o 
  -3 -10   8      115.26      117.64      4.42 o 
  -2 -10   8        9.44       10.31      1.99 o 
  -1 -10   8      587.75      556.17     11.12 o 
   0 -10   8      453.76      412.09     10.32 o 
   1 -10   8      607.18      560.07     12.95 o 
   2 -10   8        0.14        0.83      1.69 o 
   3 -10   8      156.69      148.60      6.14 o 
   4 -10   8        1.38        3.56      2.28 o 
   5 -10   8      165.67      154.74      6.52 o 
   6 -10   8        4.16        3.30      1.73 o 
   7 -10   8      954.71      947.05     18.99 o 
   8 -10   8        8.97        9.01      2.31 o 
   9 -10   8        0.08       -0.60      2.12 o 
  10 -10   8       36.15       31.61      4.39 o 
 -10  -9   8       22.61       19.75      3.48 o 
  -9  -9   8       34.75       45.11      4.19 o 
  -8  -9   8      136.65      128.94      5.52 o 
  -7  -9   8       59.82       59.65      3.68 o 
  -6  -9   8       22.53       24.73      2.57 o 
  -5  -9   8      958.06      959.85     15.85 o 
  -4  -9   8       15.92       19.11      1.88 o 
  -3  -9   8        2.77        0.79      1.53 o 
  -2  -9   8       13.74       11.10      1.90 o 
  -1  -9   8      602.80      576.81     11.00 o 
   0  -9   8      712.76      666.40     13.97 o 
   1  -9   8      174.77      186.79      6.27 o 
   2  -9   8        2.77        3.90      1.92 o 
   3  -9   8      149.51      138.20      5.67 o 
   4  -9   8     1510.65     1418.62     26.34 o 
   5  -9   8        2.22        2.11      2.68 o 
   6  -9   8        8.35        0.08      2.62 o 
   7  -9   8       48.69       44.65      3.43 o 
   8  -9   8      105.46      103.73      6.39 o 
   9  -9   8      204.84      201.96      7.52 o 
  10  -9   8      152.36      151.55      7.26 o 
  11  -9   8       10.24       18.71      3.29 o 
 -10  -8   8      177.91      201.08      7.66 o 
  -9  -8   8       58.02       60.67      4.30 o 
  -8  -8   8        8.56        2.44      1.87 o 
  -7  -8   8       99.81       89.88      5.45 o 
  -6  -8   8      267.19      288.45     18.23 o 
  -5  -8   8      961.35      979.93     20.21 o 
  -4  -8   8     1578.45     1591.19     22.51 o 
  -3  -8   8        0.02        0.62      1.13 o 
  -2  -8   8        7.21       10.71      1.04 o 
  -1  -8   8        9.83        8.30      1.35 o 
   0  -8   8       41.27       45.95      2.83 o 
   1  -8   8       69.26       81.12      3.89 o 
   2  -8   8      237.39      210.92      6.67 o 
   3  -8   8        2.35        2.34      1.66 o 
   4  -8   8      337.60      308.29      8.68 o 
   5  -8   8      300.98      296.58      8.75 o 
   6  -8   8      369.47      368.65      8.28 o 
   7  -8   8        1.67        4.52      1.78 o 
   8  -8   8       60.33       66.04      3.93 o 
   9  -8   8       20.70       20.92      3.29 o 
  10  -8   8      178.55      189.88      7.27 o 
  11  -8   8       12.76        9.90      2.77 o 
  12  -8   8       40.67       42.45      4.38 o 
 -11  -7   8       38.06       35.20      4.26 o 
 -10  -7   8       95.03      100.58      5.82 o 
  -9  -7   8      306.80      341.02      9.66 o 
  -8  -7   8      103.85      113.41      5.96 o 
  -7  -7   8      122.17      111.43      6.00 o 
  -6  -7   8        5.98        2.68      3.81 o 
  -5  -7   8     1849.51     1809.00     25.50 o 
  -4  -7   8      202.27      201.44      5.25 o 
  -3  -7   8      720.34      738.96     10.24 o 
  -2  -7   8      372.07      399.29      6.43 o 
  -1  -7   8      118.30      127.52      2.44 o 
   0  -7   8      331.50      338.20      4.90 o 
   1  -7   8      133.72      130.23      3.33 o 
   2  -7   8      423.80      425.08      8.39 o 
   3  -7   8      112.17      104.02      9.05 o 
   4  -7   8      447.43      451.49     10.79 o 
   5  -7   8     1209.38     1106.89     20.78 o 
   6  -7   8      407.32      407.41      8.60 o 
   7  -7   8       21.57       14.06      2.17 o 
   8  -7   8       93.76       86.40      4.78 o 
   9  -7   8       17.49       26.46      3.23 o 
  10  -7   8       28.17       26.05      5.16 o 
  11  -7   8        4.81        3.04      1.73 o 
  12  -7   8      133.37      130.32      4.33 o 
 -11  -6   8       33.04       34.62      4.17 o 
 -10  -6   8      204.27      233.50      8.22 o 
  -9  -6   8        6.16        5.20      2.38 o 
  -8  -6   8        3.46        2.31      1.99 o 
  -7  -6   8       41.92       33.16      2.62 o 
  -6  -6   8      104.28      113.81      5.30 o 
  -5  -6   8      379.77      352.90      8.38 o 
  -4  -6   8        7.60        7.72      1.64 o 
  -3  -6   8      126.79      138.88      3.82 o 
  -2  -6   8        1.99        1.29      0.90 o 
  -1  -6   8      522.47      519.29      6.18 o 
   0  -6   8      182.38      183.52      3.01 o 
   1  -6   8      398.08      463.44      5.95 o 
   2  -6   8        5.86        6.86      1.10 o 
   3  -6   8      630.19      576.25      9.32 o 
   4  -6   8      290.19      274.98      6.75 o 
   5  -6   8       73.93       80.50      2.87 o 
   6  -6   8        4.98        2.58      1.50 o 
   7  -6   8        2.49        2.50      1.47 o 
   8  -6   8      114.94      123.15      3.52 o 
   9  -6   8      117.73      119.41      4.00 o 
  10  -6   8        1.83        2.09      1.72 o 
  11  -6   8        1.39       -0.09      1.61 o 
  12  -6   8        4.37        3.13      1.64 o 
  13  -6   8      221.70      219.58     10.16 o 
 -11  -5   8       65.31       71.07      5.60 o 
 -10  -5   8      258.07      268.52      8.94 o 
  -9  -5   8      633.17      644.21     14.69 o 
  -8  -5   8        4.58        3.12      1.82 o 
  -7  -5   8        2.04        1.73      1.55 o 
  -6  -5   8        1.24        1.12      1.61 o 
  -5  -5   8      157.12      140.03      5.70 o 
  -4  -5   8        0.46        1.57      1.39 o 
  -3  -5   8        1.48        4.75      1.45 o 
  -2  -5   8     1340.12     1536.26     18.23 o 
  -1  -5   8      130.10      147.61      3.13 o 
   0  -5   8      236.40      271.46      3.76 o 
   1  -5   8       34.98       42.81      1.65 o 
   2  -5   8      426.28      481.88      7.09 o 
   3  -5   8       14.10       25.15      1.63 o 
   4  -5   8      203.75      213.11      3.64 o 
   5  -5   8       75.87       73.70      2.43 o 
   6  -5   8       13.97       12.23      1.39 o 
   7  -5   8      466.90      488.62      6.92 o 
   8  -5   8       65.05       66.73      2.83 o 
   9  -5   8      548.68      513.97      9.69 o 
  10  -5   8       79.67       66.30      3.44 o 
  11  -5   8       66.75       71.94      3.25 o 
  12  -5   8       30.00       37.46      3.54 o 
  13  -5   8      100.03      112.01      5.44 o 
 -12  -4   8        3.16        1.60      2.26 o 
 -11  -4   8       90.21       93.30      5.81 o 
 -10  -4   8      125.10      119.97      6.03 o 
  -9  -4   8      608.78      569.10     13.53 o 
  -8  -4   8        5.73        6.15      2.45 o 
  -7  -4   8      484.57      470.43     10.65 o 
  -6  -4   8      135.63      134.03      3.43 o 
  -5  -4   8       23.09       35.91      3.21 o 
  -4  -4   8       31.04       22.82      2.30 o 
  -3  -4   8      327.69      348.68      6.61 o 
  -2  -4   8       55.56       65.35      2.53 o 
  -1  -4   8        0.16        1.40      0.76 o 
   0  -4   8      104.48      129.29      2.30 o 
   1  -4   8     3414.72     3629.54     37.43 o 
   2  -4   8      417.88      425.77      6.40 o 
   3  -4   8       46.77       46.74      1.86 o 
   4  -4   8      218.23      185.87      3.33 o 
   5  -4   8      532.18      519.03      7.02 o 
   6  -4   8       53.89       69.45      1.86 o 
   7  -4   8        2.19        2.78      0.97 o 
   8  -4   8     1563.72     1475.00     18.23 o 
   9  -4   8      415.85      390.17      7.34 o 
  10  -4   8      234.69      244.37      5.45 o 
  11  -4   8        0.00        1.81      1.62 o 
  12  -4   8      221.32      225.82      7.12 o 
  13  -4   8      314.54      338.56      9.21 o 
 -12  -3   8        6.33        7.86      2.60 o 
 -11  -3   8       75.90       58.05      4.98 o 
 -10  -3   8       17.70       24.92      3.34 o 
  -9  -3   8       65.36       54.28      4.28 o 
  -8  -3   8      579.82      518.04     12.08 o 
  -7  -3   8       29.18       17.52      2.78 o 
  -6  -3   8        6.91        2.78      1.21 o 
  -5  -3   8        0.17        0.84      0.63 o 
  -4  -3   8      194.14      190.50      4.61 o 
  -3  -3   8       14.90       15.92      1.53 o 
  -2  -3   8     6034.33     6245.74     71.76 o 
  -1  -3   8       12.84       17.15      1.25 o 
   0  -3   8        0.14        0.50      0.49 o 
   1  -3   8      334.75      352.77      5.29 o 
   2  -3   8      673.22      641.84      9.44 o 
   3  -3   8     2203.74     2230.00     25.96 o 
   4  -3   8      114.41      142.29      2.81 o 
   5  -3   8       19.88       19.12      1.03 o 
   6  -3   8       15.55       27.39      1.39 o 
   7  -3   8       33.95       21.31      1.37 o 
   8  -3   8       88.16       77.11      2.60 o 
   9  -3   8        1.02        0.87      0.98 o 
  10  -3   8      860.39      876.76     17.02 o 
  11  -3   8      240.20      249.87      7.25 o 
  12  -3   8       50.33       41.59      3.52 o 
  13  -3   8      123.16      126.48      5.38 o 
 -12  -2   8        0.99        1.35      2.60 o 
 -11  -2   8       88.09       92.04      5.91 o 
 -10  -2   8       61.74       67.47     11.38 o 
  -9  -2   8       15.90        9.98      2.81 o 
  -8  -2   8        2.46        1.84      1.85 o 
  -7  -2   8       19.78       18.78      2.83 o 
  -6  -2   8       74.49       72.29      5.26 o 
  -5  -2   8       39.73       53.38      1.94 o 
  -4  -2   8       73.31       71.84      1.58 o 
  -3  -2   8      833.54      959.39     12.61 o 
  -2  -2   8       37.80       45.79      1.96 o 
  -1  -2   8     1431.70     1519.35     15.47 o 
   0  -2   8      150.62      166.27      2.64 o 
   1  -2   8       32.80       32.37      1.32 o 
   2  -2   8     2810.06     2879.50     40.53 o 
   3  -2   8      167.73      167.14      5.00 o 
   4  -2   8       30.94       37.42      1.54 o 
   5  -2   8      154.04      145.85      3.08 o 
   6  -2   8      867.60      916.59     10.23 o 
   7  -2   8      134.10      135.59      3.02 o 
   8  -2   8      275.96      263.04      4.27 o 
   9  -2   8      355.99      297.97      7.11 o 
  10  -2   8      138.63      176.10      4.61 o 
  11  -2   8      353.34      349.28      7.75 o 
  12  -2   8        0.01       -0.14      1.68 o 
  13  -2   8       19.94       13.46      2.59 o 
  14  -2   8        0.16        5.03      3.64 o 
 -12  -1   8      495.26      504.18     18.39 o 
 -11  -1   8       47.42       43.93      4.66 o 
 -10  -1   8      877.10      815.06     18.18 o 
  -9  -1   8      116.90      118.59      6.67 o 
  -8  -1   8       97.42       81.67      5.34 o 
  -7  -1   8       15.04       11.85      4.17 o 
  -6  -1   8     1429.91     1491.35     26.25 o 
  -5  -1   8       39.68       37.26      2.07 o 
  -4  -1   8      141.75      151.00      3.54 o 
  -3  -1   8     1491.24     1655.95     16.67 o 
  -2  -1   8       62.77       71.25      1.92 o 
  -1  -1   8       47.72       43.71      1.77 o 
   0  -1   8      487.25      516.62      7.36 o 
   1  -1   8     1584.27     1719.51     22.87 o 
   2  -1   8      227.20      226.30      5.13 o 
   3  -1   8     3484.63     3752.02     42.12 o 
   4  -1   8       86.73       77.08      1.76 o 
   5  -1   8     2181.25     2420.43     22.27 o 
   6  -1   8      140.45      165.76      3.39 o 
   7  -1   8       85.49       61.98      1.89 o 
   8  -1   8      163.64      145.97      3.34 o 
   9  -1   8       44.77       65.01      2.81 o 
  10  -1   8        5.45       -0.20      1.32 o 
  11  -1   8       28.14       27.71      2.46 o 
  12  -1   8       39.25       36.29      2.95 o 
  13  -1   8        1.60        1.42      2.46 o 
  14  -1   8       61.76       93.00      7.73 o 
 -12   0   8       46.82       57.33      5.51 o 
 -11   0   8     1108.08     1031.36     22.38 o 
 -10   0   8        6.33        2.77      2.27 o 
  -9   0   8      171.71      222.33      9.52 o 
  -8   0   8       28.92       32.14      3.49 o 
  -7   0   8      466.30      413.55     10.52 o 
  -6   0   8        5.23        3.43      1.45 o 
  -5   0   8        1.31        0.71      0.83 o 
  -4   0   8     1033.60      982.61     10.97 o 
  -3   0   8     1498.61     1494.70     15.31 o 
  -2   0   8     4668.30     5364.09     52.04 o 
  -1   0   8       25.73       49.13      1.75 o 
   0   0   8     4213.97     4944.63     61.57 o 
   1   0   8      510.76      522.99      9.84 o 
   2   0   8      265.30      288.47      5.51 o 
   3   0   8     1578.83     1548.18     30.98 o 
   4   0   8     1284.36     1534.46     14.59 o 
   5   0   8       59.02       55.13      1.63 o 
   6   0   8        7.33       15.89      1.26 o 
   7   0   8      305.00      248.85      4.06 o 
   8   0   8       31.74       32.77      1.83 o 
   9   0   8      447.68      437.75      8.43 o 
  10   0   8       19.88       19.47      2.11 o 
  11   0   8       90.34       91.85      3.77 o 
  12   0   8       30.96       30.10      3.44 o 
  13   0   8        7.59       10.07      2.90 o 
  14   0   8       37.09       32.86      4.22 o 
 -12   1   8       20.43        8.06      3.24 o 
 -11   1   8      134.07      124.44      7.04 o 
 -10   1   8       84.56      108.77      5.63 o 
  -9   1   8        6.43       10.11      2.46 o 
  -8   1   8        3.59        3.99      2.32 o 
  -7   1   8      168.12      162.90      5.30 o 
  -6   1   8      104.65      112.41      3.80 o 
  -5   1   8      388.05      427.93      6.52 o 
  -4   1   8       18.22       12.00      1.16 o 
  -3   1   8      288.51      364.26      5.26 o 
  -2   1   8       90.23       85.89      2.64 o 
  -1   1   8     6861.60     7369.37     93.05 o 
   0   1   8        0.31        2.72      0.81 o 
   1   1   8     1767.60     1888.24     25.10 o 
   2   1   8        0.00        0.35      0.73 o 
   3   1   8     1427.42     1522.10     14.34 o 
   4   1   8        3.23        4.19      0.68 o 
   5   1   8      105.78      122.14      2.34 o 
   6   1   8     2714.48     2730.25     26.44 o 
   7   1   8       16.79       19.83      1.61 o 
   8   1   8      267.10      274.01      5.87 o 
   9   1   8        3.78        4.77      2.49 o 
  10   1   8      484.87      455.39      8.93 o 
  11   1   8       34.23       33.32      2.62 o 
  12   1   8        7.33       12.47      2.83 o 
  13   1   8        4.82        5.30      2.73 o 
  14   1   8      362.86      345.56     11.20 o 
 -12   2   8      115.22      129.98      7.38 o 
 -11   2   8       44.26       43.86      4.04 o 
 -10   2   8       41.84       36.22      3.98 o 
  -9   2   8       80.35       82.15      4.95 o 
  -8   2   8        1.29        2.66      1.65 o 
  -7   2   8      521.59      508.24     10.63 o 
  -6   2   8     1847.17     1897.31     24.19 o 
  -5   2   8       20.17       18.82      1.60 o 
  -4   2   8      245.35      243.12      7.30 o 
  -3   2   8      464.29      453.87      6.13 o 
  -2   2   8    11975.65    13179.79    125.84 o 
  -1   2   8      205.94      220.21      7.79 o 
   0   2   8      176.72      222.36      4.81 o 
   1   2   8        3.72        5.45      0.87 o 
   2   2   8       22.33       23.25      1.05 o 
   3   2   8       11.45       15.29      0.97 o 
   4   2   8       18.61       21.48      1.26 o 
   5   2   8      571.54      539.34      6.28 o 
   6   2   8       23.88       29.00      1.42 o 
   7   2   8      657.82      771.81      9.04 o 
   8   2   8       35.85       33.87      2.26 o 
   9   2   8      998.85      998.96     14.29 o 
  10   2   8        0.39        1.40      1.28 o 
  11   2   8       90.89      106.66      5.39 o 
  12   2   8      290.59      273.70     10.47 o 
  13   2   8       58.36       72.98      5.56 o 
  14   2   8        0.67        1.50      3.22 o 
 -12   3   8      207.68      209.25     12.16 o 
 -11   3   8      332.65      341.92      9.55 o 
 -10   3   8      102.31      102.44      5.91 o 
  -9   3   8      539.02      520.77     11.73 o 
  -8   3   8       12.25       12.79      3.04 o 
  -7   3   8       28.80       27.70      3.47 o 
  -6   3   8       16.35       18.59      1.90 o 
  -5   3   8      983.88     1044.85     14.61 o 
  -4   3   8        9.10       11.83      1.22 o 
  -3   3   8      532.76      651.83      8.60 o 
  -2   3   8        7.54        7.64      1.05 o 
  -1   3   8     1967.29     2057.33     23.29 o 
   0   3   8      851.78      871.89      9.11 o 
   1   3   8     2553.91     2586.86     23.94 o 
   2   3   8      203.77      213.35      3.34 o 
   3   3   8      231.87      256.48      3.71 o 
   4   3   8       86.06       86.83      2.02 o 
   5   3   8       33.26       33.43      1.39 o 
   6   3   8      129.20      149.48      2.93 o 
   7   3   8      146.32      142.62      4.43 o 
   8   3   8     1496.43     1438.44     19.05 o 
   9   3   8      447.05      451.47      7.94 o 
  10   3   8      703.28      635.90     12.06 o 
  11   3   8        3.16        3.83      2.01 o 
  12   3   8       48.08       45.79      4.40 o 
  13   3   8        0.23       -1.06      2.34 o 
  14   3   8        4.80        1.20      2.76 o 
 -12   4   8       67.03       75.39      5.39 o 
 -11   4   8       37.06       33.38      4.25 o 
 -10   4   8      179.22      184.56     10.36 o 
  -9   4   8       47.28       47.45      3.94 o 
  -8   4   8       57.89       64.35      4.38 o 
  -7   4   8        0.27       -0.16      1.51 o 
  -6   4   8      147.07      180.64      4.77 o 
  -5   4   8      146.74      151.15      4.04 o 
  -4   4   8      381.45      366.46      5.97 o 
  -3   4   8      133.29      142.69      2.84 o 
  -2   4   8     1387.08     1404.36     14.38 o 
  -1   4   8      564.63      601.37      6.42 o 
   0   4   8      116.22       98.07      1.94 o 
   1   4   8       73.08       94.60      1.90 o 
   2   4   8        2.34        2.50      0.54 o 
   3   4   8     4413.09     4904.49     43.71 o 
   4   4   8      206.54      190.32      3.08 o 
   5   4   8      671.56      725.49      8.47 o 
   6   4   8      218.75      200.63      3.83 o 
   7   4   8     4017.44     4072.06     44.79 o 
   8   4   8       22.80       22.52      1.92 o 
   9   4   8       81.25       79.53      3.05 o 
  10   4   8       33.90       39.83      3.28 o 
  11   4   8       21.14       18.14      3.26 o 
  12   4   8        2.13        3.25      2.26 o 
  13   4   8       63.93       59.45      5.30 o 
  14   4   8       33.00       26.23      4.17 o 
 -11   5   8      135.48      147.11      7.45 o 
 -10   5   8        0.29        2.20      2.49 o 
  -9   5   8        4.31        4.42      1.67 o 
  -8   5   8       27.24       29.95      2.66 o 
  -7   5   8      191.58      190.34      5.20 o 
  -6   5   8       76.67       61.84      3.03 o 
  -5   5   8        5.76        6.50      1.20 o 
  -4   5   8       11.32       10.75      1.28 o 
  -3   5   8      466.63      462.34      5.34 o 
  -2   5   8     1465.54     1453.68     13.86 o 
  -1   5   8        0.01       -0.02      0.47 o 
   0   5   8     2396.65     2298.42     19.60 o 
   1   5   8      332.44      308.00      3.78 o 
   2   5   8       36.30       45.09      1.40 o 
   3   5   8      116.03      118.16      3.06 o 
   4   5   8      957.02     1108.87     11.42 o 
   5   5   8        0.28        1.47      0.91 o 
   6   5   8      796.59      762.54     10.43 o 
   7   5   8      980.80      894.72     12.81 o 
   8   5   8      165.58      160.96      4.05 o 
   9   5   8        8.94        8.64      2.10 o 
  10   5   8      434.58      408.89      9.42 o 
  11   5   8        0.04        0.67      1.96 o 
  12   5   8      184.55      175.94      6.42 o 
  13   5   8      167.76      182.00      7.81 o 
 -11   6   8       29.25       28.95      3.53 o 
 -10   6   8      119.67      151.58      6.07 o 
  -9   6   8       50.90       47.87      3.49 o 
  -8   6   8       27.47       23.21      2.62 o 
  -7   6   8        0.38       -0.81      1.43 o 
  -6   6   8        9.19       14.48      2.17 o 
  -5   6   8      279.92      277.56      5.78 o 
  -4   6   8        9.57       14.00      1.08 o 
  -3   6   8      126.56      122.84      2.39 o 
  -2   6   8      101.71      111.85      2.33 o 
  -1   6   8      127.48      143.42      2.40 o 
   0   6   8       27.00       34.21      1.31 o 
   1   6   8      384.87      405.01      4.72 o 
   2   6   8       81.22      100.46      1.97 o 
   3   6   8        5.25        1.25      0.61 o 
   4   6   8      151.93      146.39      2.89 o 
   5   6   8      573.77      569.12      8.32 o 
   6   6   8        4.41        2.69      1.44 o 
   7   6   8       68.13       72.37      2.78 o 
   8   6   8       58.19       68.15      3.83 o 
   9   6   8       32.16       27.79      2.87 o 
  10   6   8       89.86       95.27      4.82 o 
  11   6   8       46.98       45.49      4.45 o 
  12   6   8       86.45      116.45      5.51 o 
  13   6   8        9.39       10.75      2.87 o 
 -11   7   8       20.56       17.16      3.18 o 
 -10   7   8       56.10       53.92      4.37 o 
  -9   7   8       58.44       57.92      3.99 o 
  -8   7   8       13.96        6.56      2.57 o 
  -7   7   8      106.71      105.78      4.13 o 
  -6   7   8      204.28      200.99      5.99 o 
  -5   7   8       63.66       72.31      2.53 o 
  -4   7   8       90.19       87.30      2.43 o 
  -3   7   8        6.70       10.08      1.14 o 
  -2   7   8       15.57       25.45      1.38 o 
  -1   7   8       44.25       36.15      1.50 o 
   0   7   8      435.29      508.51      5.53 o 
   1   7   8       55.59       52.74      1.78 o 
   2   7   8       11.31       14.72      0.96 o 
   3   7   8      183.55      174.96      2.72 o 
   4   7   8      863.07      844.41     10.44 o 
   5   7   8        0.32        1.89      1.18 o 
   6   7   8      404.50      395.84      6.96 o 
   7   7   8      585.05      530.07     10.51 o 
   8   7   8       58.14       46.47      3.47 o 
   9   7   8      359.09      359.36      8.67 o 
  10   7   8        0.84       -0.52      2.17 o 
  11   7   8       10.52       13.59      2.74 o 
  12   7   8       29.20       31.26      3.64 o 
  13   7   8       20.47       24.44      3.51 o 
 -10   8   8       33.47       40.51      4.54 o 
  -9   8   8        3.61        6.20      2.22 o 
  -8   8   8       57.83       55.60      3.82 o 
  -7   8   8        8.44        7.26      1.88 o 
  -6   8   8       17.34       19.94      3.40 o 
  -5   8   8       26.99       42.80      2.41 o 
  -4   8   8        3.79        3.72      1.05 o 
  -3   8   8      597.39      583.71      7.76 o 
  -2   8   8      358.64      329.73      6.09 o 
  -1   8   8      546.10      527.47      6.40 o 
   0   8   8      197.90      205.35      3.26 o 
   1   8   8        8.88       13.75      1.03 o 
   2   8   8      580.96      606.64      6.29 o 
   3   8   8       60.40       65.59      2.71 o 
   4   8   8      107.30      100.82      2.76 o 
   5   8   8       15.87       17.46      1.55 o 
   6   8   8       34.93       24.28      2.57 o 
   7   8   8      193.04      197.86      6.87 o 
   8   8   8        0.30        2.69      1.99 o 
   9   8   8        4.09        2.58      1.94 o 
  10   8   8      395.75      421.32     10.05 o 
  11   8   8        4.05        5.35      2.38 o 
  12   8   8       22.64       22.71      5.24 o 
 -10   9   8       22.30       28.69      4.22 o 
  -9   9   8       49.31       53.91      5.01 o 
  -8   9   8      220.24      226.44      7.28 o 
  -7   9   8       65.69       55.43      4.09 o 
  -6   9   8      192.24      189.86      4.75 o 
  -5   9   8       27.53       26.93      2.11 o 
  -4   9   8      372.03      358.20      6.88 o 
  -3   9   8       13.77        9.40      1.67 o 
  -2   9   8        2.62        7.45      1.27 o 
  -1   9   8        0.28        1.40      0.93 o 
   0   9   8      255.13      234.30      3.79 o 
   1   9   8     1731.94     1679.90     15.33 o 
   2   9   8      226.72      231.87      3.93 o 
   3   9   8       20.07       23.25      2.38 o 
   4   9   8      190.76      180.76      3.79 o 
   5   9   8      851.77      768.00     12.22 o 
   6   9   8        0.04        1.11      1.53 o 
   7   9   8     1422.44     1289.70     20.90 o 
   8   9   8      158.78      158.61      5.64 o 
   9   9   8       92.46       99.40      4.84 o 
  10   9   8       71.33       72.79      5.08 o 
  11   9   8       16.11       13.72      2.89 o 
  12   9   8        9.79        9.32      2.85 o 
  -9  10   8       44.38       43.62      5.85 o 
  -8  10   8       76.62       79.88     21.39 o 
  -7  10   8        9.60        3.78      2.43 o 
  -6  10   8       47.27       46.97      2.80 o 
  -5  10   8       30.19       19.69      2.04 o 
  -4  10   8       21.67       16.91      1.86 o 
  -3  10   8       89.30       79.25      3.20 o 
  -2  10   8      315.64      307.59      6.31 o 
  -1  10   8      875.69      904.60     12.40 o 
   0  10   8      608.14      593.87      8.98 o 
   1  10   8        3.85        3.18      1.21 o 
   2  10   8      438.57      455.06      6.18 o 
   3  10   8        3.45        5.16      1.12 o 
   4  10   8       19.99       13.61      1.71 o 
   5  10   8        0.20        3.21      1.47 o 
   6  10   8        0.12       -1.28      1.52 o 
   7  10   8       34.36       28.39      2.96 o 
   8  10   8       26.79       36.57      3.42 o 
   9  10   8       17.52       16.61      2.72 o 
  10  10   8        4.98        2.48      2.45 o 
  11  10   8       53.34       57.79      4.52 o 
  -8  11   8       53.48       58.20      5.72 o 
  -7  11   8       24.45       23.76      3.51 o 
  -6  11   8       11.48        9.07      1.80 o 
  -5  11   8       15.07       12.18      2.04 o 
  -4  11   8       37.56       38.61      2.74 o 
  -3  11   8       15.81       12.69      1.85 o 
  -2  11   8      217.52      212.13      5.24 o 
  -1  11   8       10.45       13.55      1.94 o 
   0  11   8       97.84       96.37      3.52 o 
   1  11   8      155.28      166.33      4.11 o 
   2  11   8        2.02        3.02      1.18 o 
   3  11   8        0.02        0.13      1.33 o 
   4  11   8       39.51       41.88      4.27 o 
   5  11   8      186.11      164.68      4.98 o 
   6  11   8        5.66        6.08      1.87 o 
   7  11   8       53.10       58.67      3.73 o 
   8  11   8       74.94       79.31      4.78 o 
   9  11   8        4.25        5.09      2.28 o 
  10  11   8       33.68       36.14      3.88 o 
  -7  12   8      179.88      205.01      6.06 o 
  -6  12   8       42.39       50.66      3.46 o 
  -5  12   8       92.80       86.96      4.05 o 
  -4  12   8       14.72       20.61      2.51 o 
  -3  12   8       62.53       61.87      3.58 o 
  -2  12   8      497.37      473.89      9.51 o 
  -1  12   8       43.91       45.85      3.45 o 
   0  12   8       72.07       69.48      3.23 o 
   1  12   8       69.18       65.74      2.84 o 
   2  12   8      143.40      181.90      6.62 o 
   3  12   8       33.56       31.55      2.58 o 
   4  12   8       10.14       11.77      2.06 o 
   5  12   8        1.91        1.83      1.91 o 
   6  12   8      204.51      203.45      6.85 o 
   7  12   8       13.04       14.32      3.02 o 
   8  12   8        6.99        7.83      2.32 o 
   9  12   8      211.85      220.30      6.73 o 
  -6  13   8       44.00       39.21      3.38 o 
  -5  13   8        0.01        1.91      1.86 o 
  -4  13   8        4.10        6.95      2.01 o 
  -3  13   8      278.82      314.41     10.66 o 
  -2  13   8      137.32      139.06      4.74 o 
  -1  13   8      134.27      132.77      5.96 o 
   0  13   8       53.51       53.56      4.27 o 
   1  13   8        5.34        7.57      2.36 o 
   2  13   8        1.39        0.64      1.70 o 
   3  13   8        0.65       -0.40      1.69 o 
   4  13   8       29.80       28.05      2.90 o 
   5  13   8        2.07        3.50      1.74 o 
   6  13   8        7.15        7.09      2.15 o 
   7  13   8        5.67        4.67      2.23 o 
   8  13   8      102.30      104.03      5.14 o 
  -5  14   8        0.16        0.76      2.06 o 
  -4  14   8      291.09      292.73      7.46 o 
  -3  14   8        0.07        0.39      1.76 o 
  -2  14   8       23.44       28.77      3.65 o 
  -1  14   8        9.84        9.93      2.77 o 
   0  14   8       84.30       97.74      5.26 o 
   1  14   8        0.05       -3.83      2.55 o 
   2  14   8       15.07       21.60      3.98 o 
   3  14   8       47.58       55.98      4.34 o 
   4  14   8      139.41      145.07      5.26 o 
   5  14   8      232.00      226.43      6.69 o 
   6  14   8        0.91        3.29      2.08 o 
   7  14   8       31.64       34.46      3.40 o 
  -3  15   8        3.67       -0.63      2.32 o 
  -2  15   8        0.00        2.44      2.52 o 
  -1  15   8        2.60        1.44      2.33 o 
   0  15   8      152.71      158.91      8.19 o 
   1  15   8       46.51       50.48      6.62 o 
   2  15   8       27.36       37.61     10.03 o 
   3  15   8       28.28       25.03      4.58 o 
   4  15   8        2.51        0.34      3.87 o 
   5  15   8       43.54       48.97      4.41 o 
  -3 -14   9        5.24        4.57      2.63 o 
  -2 -14   9        6.40        7.76      3.33 o 
  -1 -14   9       96.99      106.30      6.07 o 
   0 -14   9       32.36       32.34      3.80 o 
   1 -14   9        1.50        2.76      2.35 o 
   2 -14   9        8.69        8.65      4.17 o 
   3 -14   9       11.90        8.41      3.02 o 
   4 -14   9       29.52       21.41      5.66 o 
  -5 -13   9       18.19       17.83      3.31 o 
  -4 -13   9        7.06        3.26      2.79 o 
  -3 -13   9        2.49        6.02      2.83 o 
  -2 -13   9      400.12      442.39     11.84 o 
  -1 -13   9       65.80       63.76      6.79 o 
   0 -13   9      118.24      113.39      7.21 o 
   1 -13   9       16.11       11.10      2.93 o 
   2 -13   9       20.66        7.30      5.68 o 
   3 -13   9       55.17       46.67      4.86 o 
   4 -13   9      300.62      295.96     10.18 o 
   5 -13   9       11.19       16.79      3.50 o 
   6 -13   9        3.32        5.61      2.85 o 
  -6 -12   9       21.74       18.89      3.97 o 
  -5 -12   9        0.01       -3.62      1.96 o 
  -4 -12   9       15.94        9.38      3.99 o 
  -3 -12   9      101.53      115.23      5.74 o 
  -2 -12   9       39.12       38.17      3.82 o 
  -1 -12   9      298.40      318.53     13.48 o 
   0 -12   9        2.73        4.86      1.96 o 
   1 -12   9      139.93      119.13      5.77 o 
   2 -12   9       62.47       48.89      9.02 o 
   3 -12   9        0.77        1.36      2.22 o 
   4 -12   9       19.10       27.36      3.83 o 
   5 -12   9      101.89       96.22     10.71 o 
   6 -12   9        0.07        1.49      2.01 o 
   7 -12   9       67.67       60.83      4.50 o 
   8 -12   9       59.53       51.85      4.91 o 
  -7 -11   9      101.19       93.28      5.17 o 
  -6 -11   9        6.36        4.45      2.14 o 
  -5 -11   9      317.88      312.85      8.91 o 
  -4 -11   9       46.33       42.64      5.27 o 
  -3 -11   9        6.59        3.88      1.77 o 
  -2 -11   9       24.77       20.99      3.22 o 
  -1 -11   9        0.01        0.60      1.78 o 
   0 -11   9        0.86        1.04      1.64 o 
   1 -11   9        4.41        4.24      1.87 o 
   2 -11   9       31.82       28.74      3.53 o 
   3 -11   9        1.29        0.42      1.88 o 
   4 -11   9        0.65       -0.11      1.88 o 
   5 -11   9        1.42        6.59      2.42 o 
   6 -11   9       26.64       22.60      4.96 o 
   7 -11   9      516.10      534.24     11.75 o 
   8 -11   9      357.12      323.65      9.95 o 
   9 -11   9        0.07        3.91      2.66 o 
  -8 -10   9       11.79       15.57      2.60 o 
  -7 -10   9        1.97        0.04      1.74 o 
  -6 -10   9       28.90       25.89      2.92 o 
  -5 -10   9       65.74       72.79      4.00 o 
  -4 -10   9        0.06        2.17      3.04 o 
  -3 -10   9       80.79       84.45      3.83 o 
  -2 -10   9        4.80        3.67      1.74 o 
  -1 -10   9      110.53      112.81      4.75 o 
   0 -10   9      432.37      412.18     10.45 o 
   1 -10   9       40.62       46.65      3.92 o 
   2 -10   9        3.68        4.02      2.07 o 
   3 -10   9       47.43       57.66      4.46 o 
   4 -10   9      591.54      588.12     14.09 o 
   5 -10   9       99.44       95.21      5.45 o 
   6 -10   9      761.92      698.96     16.45 o 
   7 -10   9       11.42       13.50      2.33 o 
   8 -10   9       18.76       21.30      2.88 o 
   9 -10   9        4.68        6.75      2.73 o 
  10 -10   9       32.90       26.17      3.67 o 
  -9  -9   9      209.80      206.38      8.14 o 
  -8  -9   9      358.95      373.41      9.79 o 
  -7  -9   9        2.91        5.88      1.98 o 
  -6  -9   9       74.58       82.90      7.43 o 
  -5  -9   9        4.43        6.49      2.46 o 
  -4  -9   9      354.82      353.65     10.47 o 
  -3  -9   9      527.09      530.48     10.20 o 
  -2  -9   9      536.33      601.63     11.28 o 
  -1  -9   9        9.67        8.78      1.85 o 
   0  -9   9     1028.96     1013.69     19.39 o 
   1  -9   9        0.12        1.27      1.46 o 
   2  -9   9      185.28      188.07      6.59 o 
   3  -9   9       47.55       39.31      4.92 o 
   4  -9   9      372.05      342.82     10.71 o 
   5  -9   9      213.60      219.88      7.71 o 
   6  -9   9        0.18       -0.69      1.19 o 
   7  -9   9        1.37        2.87      1.70 o 
   8  -9   9      127.62      122.40      5.10 o 
   9  -9   9        6.94        5.73      2.53 o 
  10  -9   9      463.44      492.42     12.97 o 
  11  -9   9       17.56       23.72      3.77 o 
 -10  -8   9       71.61       69.01      4.87 o 
  -9  -8   9        0.04       -0.19      2.12 o 
  -8  -8   9       94.73       89.90      4.63 o 
  -7  -8   9      139.20      143.58      8.29 o 
  -6  -8   9       13.65       12.82      3.52 o 
  -5  -8   9      503.45      553.01     11.60 o 
  -4  -8   9       68.44       61.89      3.98 o 
  -3  -8   9      328.54      325.24      7.80 o 
  -2  -8   9       64.64       58.85      3.45 o 
  -1  -8   9       19.03       26.67      2.26 o 
   0  -8   9      193.05      224.85      6.58 o 
   1  -8   9        2.75       -0.56      1.30 o 
   2  -8   9        5.70       10.21      2.15 o 
   3  -8   9       36.13       39.02      3.45 o 
   4  -8   9     1198.47     1153.18     22.08 o 
   5  -8   9      208.53      202.41      8.98 o 
   6  -8   9       68.70       60.85      3.55 o 
   7  -8   9      188.20      172.15      5.56 o 
   8  -8   9       23.30       24.71      3.10 o 
   9  -8   9        5.03        3.46      2.01 o 
  10  -8   9        0.48        1.45      2.27 o 
  11  -8   9       42.50       52.99      4.73 o 
 -10  -7   9      171.65      166.91      7.03 o 
  -9  -7   9       80.20       82.46      4.84 o 
  -8  -7   9        8.76        6.89      2.15 o 
  -7  -7   9       91.60       85.49      7.60 o 
  -6  -7   9       21.20       19.78      3.13 o 
  -5  -7   9       59.86       57.15      5.50 o 
  -4  -7   9        3.61        4.40      1.56 o 
  -3  -7   9        0.49        3.73      1.46 o 
  -2  -7   9       25.88       26.98      1.86 o 
  -1  -7   9        1.61        2.06      0.73 o 
   0  -7   9        8.87        4.37      1.08 o 
   1  -7   9        0.88        4.23      1.40 o 
   2  -7   9       99.23       99.19      5.65 o 
   3  -7   9      226.03      218.58      8.60 o 
   4  -7   9      541.32      522.16     12.00 o 
   5  -7   9        1.38        6.86      2.24 o 
   6  -7   9      138.33      149.32      4.80 o 
   7  -7   9        6.29        3.91      1.73 o 
   8  -7   9       91.43       78.97      4.29 o 
   9  -7   9      143.80      130.17      6.01 o 
  10  -7   9        0.99        2.07      2.16 o 
  11  -7   9       10.78       11.85      2.74 o 
  12  -7   9       74.12       69.07      4.40 o 
 -11  -6   9       69.02       64.03      5.40 o 
 -10  -6   9      127.29      127.19      6.36 o 
  -9  -6   9      121.14      111.85      5.47 o 
  -8  -6   9       81.27       75.18      6.33 o 
  -7  -6   9       92.61       89.51      3.82 o 
  -6  -6   9      295.90      295.18     11.38 o 
  -5  -6   9       65.26       54.48      5.22 o 
  -4  -6   9     1132.39     1121.70     22.55 o 
  -3  -6   9       87.14       89.82      3.15 o 
  -2  -6   9       62.89       68.92      2.62 o 
  -1  -6   9      537.19      533.27      6.12 o 
   0  -6   9     2265.51     2407.81     22.95 o 
   1  -6   9        2.90        2.16      0.82 o 
   2  -6   9      869.27      909.51     13.48 o 
   3  -6   9       85.86       81.00      4.28 o 
   4  -6   9       79.85       94.83      4.11 o 
   5  -6   9      690.92      659.94     11.58 o 
   6  -6   9      697.21      636.06     11.57 o 
   7  -6   9      929.63      904.36     15.42 o 
   8  -6   9        5.60       -0.55      1.59 o 
   9  -6   9      174.68      171.18      5.70 o 
  10  -6   9        2.75        3.52      1.62 o 
  11  -6   9        8.66        7.89      1.91 o 
  12  -6   9        6.53        5.95      1.73 o 
 -11  -5   9      109.91      125.05      6.55 o 
 -10  -5   9        7.16       11.59      2.95 o 
  -9  -5   9       30.65       35.55      4.62 o 
  -8  -5   9      126.68      135.92      5.43 o 
  -7  -5   9       29.49       21.37      2.37 o 
  -6  -5   9      255.87      248.30      9.99 o 
  -5  -5   9        0.40        2.70      2.77 o 
  -4  -5   9       59.99       46.79      3.75 o 
  -3  -5   9      331.92      332.14      6.96 o 
  -2  -5   9      104.76       92.06      2.82 o 
  -1  -5   9      218.60      244.97      3.78 o 
   0  -5   9      252.15      248.17      3.53 o 
   1  -5   9       58.07       70.13      2.06 o 
   2  -5   9        1.14        3.36      0.91 o 
   3  -5   9      347.88      351.32      6.17 o 
   4  -5   9     1162.50     1151.59     16.54 o 
   5  -5   9        4.90        3.52      1.07 o 
   6  -5   9      495.48      446.04      7.36 o 
   7  -5   9        5.66        4.79      1.57 o 
   8  -5   9      481.05      508.15      8.42 o 
   9  -5   9        2.59        3.86      1.36 o 
  10  -5   9       65.37       82.56      3.75 o 
  11  -5   9        1.12        0.83      1.38 o 
  12  -5   9      123.77      129.02      5.41 o 
  13  -5   9      408.26      446.21     10.92 o 
 -11  -4   9      213.67      236.82      8.89 o 
 -10  -4   9      106.47      110.22      5.89 o 
  -9  -4   9       72.97       58.06      4.57 o 
  -8  -4   9       98.72       87.32      4.83 o 
  -7  -4   9      211.23      196.76      7.10 o 
  -6  -4   9      227.91      226.52      6.84 o 
  -5  -4   9       23.10       26.80      3.02 o 
  -4  -4   9       18.95       17.79      1.96 o 
  -3  -4   9        4.06        4.29      1.12 o 
  -2  -4   9       59.82       58.11      2.31 o 
  -1  -4   9      210.25      224.39      3.63 o 
   0  -4   9      917.51     1156.37     12.39 o 
   1  -4   9      540.26      543.51      7.16 o 
   2  -4   9       33.25       32.07      1.74 o 
   3  -4   9       32.01       39.35      1.90 o 
   4  -4   9      616.00      618.33      7.97 o 
   5  -4   9      683.31      675.16      8.74 o 
   6  -4   9       17.90       22.67      1.75 o 
   7  -4   9      881.37      891.04     11.73 o 
   8  -4   9       83.02       78.03      2.74 o 
   9  -4   9        1.82        2.85      1.45 o 
  10  -4   9       68.54       77.85      3.08 o 
  11  -4   9       21.82       18.30      3.16 o 
  12  -4   9       36.80       37.22      3.49 o 
  13  -4   9      175.69      189.35      6.67 o 
 -11  -3   9       60.91       66.58      9.69 o 
 -10  -3   9        7.19       10.54      2.63 o 
  -9  -3   9      186.18      177.14      6.86 o 
  -8  -3   9       36.75       44.46      4.40 o 
  -7  -3   9      738.78      775.17     18.50 o 
  -6  -3   9        3.17        4.92      2.75 o 
  -5  -3   9     1312.52     1416.83     17.55 o 
  -4  -3   9        4.30        2.04      1.01 o 
  -3  -3   9      565.38      603.91      9.81 o 
  -2  -3   9      386.16      394.69      7.03 o 
  -1  -3   9      857.70      884.28      9.33 o 
   0  -3   9        9.48        9.57      0.85 o 
   1  -3   9        2.11        5.71      0.81 o 
   2  -3   9       23.07       15.30      1.35 o 
   3  -3   9      115.77      118.27      2.90 o 
   4  -3   9        7.98       10.88      1.34 o 
   5  -3   9      288.15      280.82      4.65 o 
   6  -3   9        0.76        0.24      0.63 o 
   7  -3   9       21.11       18.98      1.41 o 
   8  -3   9      251.22      264.58      4.70 o 
   9  -3   9      210.05      177.68      3.95 o 
  10  -3   9       77.50      103.60      3.50 o 
  11  -3   9      124.49      124.32      5.28 o 
  12  -3   9      114.57      110.41      5.09 o 
  13  -3   9      219.46      226.52      7.31 o 
 -12  -2   9      209.38      255.27      9.78 o 
 -11  -2   9       71.17       80.87      7.93 o 
 -10  -2   9      402.99      461.08     12.48 o 
  -9  -2   9        0.02       -2.25      1.53 o 
  -8  -2   9       18.08       27.78      6.74 o 
  -7  -2   9       49.80       53.09      4.39 o 
  -6  -2   9      541.86      586.69     16.17 o 
  -5  -2   9      132.95      143.58      3.51 o 
  -4  -2   9      750.19      823.50      9.05 o 
  -3  -2   9        9.69        9.70      1.00 o 
  -2  -2   9      218.12      224.20      3.54 o 
  -1  -2   9      211.86      217.96      3.32 o 
   0  -2   9      107.86       98.71      2.05 o 
   1  -2   9     2651.80     2683.90     28.46 o 
   2  -2   9        4.68        7.10      1.09 o 
   3  -2   9       37.64       21.82      1.45 o 
   4  -2   9      248.78      275.68      4.41 o 
   5  -2   9     2038.34     2155.24     21.37 o 
   6  -2   9       16.33       16.64      1.18 o 
   7  -2   9       54.65       60.11      2.19 o 
   8  -2   9      924.92      845.69      9.83 o 
   9  -2   9      136.49      123.56      3.26 o 
  10  -2   9       13.21       13.01      1.81 o 
  11  -2   9       11.32       14.58      2.19 o 
  12  -2   9       40.75       44.73      3.66 o 
  13  -2   9        0.25       -1.65      2.82 o 
 -12  -1   9      194.62      186.92     14.54 o 
 -11  -1   9      492.14      510.13     14.04 o 
 -10  -1   9        1.37        4.12      2.34 o 
  -9  -1   9      132.55      142.89     18.85 o 
  -8  -1   9       17.65       22.24      4.39 o 
  -7  -1   9       14.72       15.37      2.46 o 
  -6  -1   9       65.40       57.05      4.62 o 
  -5  -1   9      417.11      472.00      8.10 o 
  -4  -1   9      267.38      274.60      4.50 o 
  -3  -1   9       86.55      103.38      2.30 o 
  -2  -1   9     1252.81     1224.56     12.81 o 
  -1  -1   9        0.09        0.11      0.67 o 
   0  -1   9      333.03      358.20      5.81 o 
   1  -1   9        6.43        6.32      1.08 o 
   2  -1   9     2373.67     2573.87     33.43 o 
   3  -1   9      128.16      125.92      4.18 o 
   4  -1   9       97.75      100.21      2.44 o 
   5  -1   9       20.12       18.07      1.12 o 
   6  -1   9       11.99       11.26      1.10 o 
   7  -1   9      363.62      329.14      4.81 o 
   8  -1   9      383.04      372.16      5.89 o 
   9  -1   9       44.08       30.67      2.21 o 
  10  -1   9       11.45       10.85      2.15 o 
  11  -1   9      326.37      345.86      7.76 o 
  12  -1   9        0.39        1.89      1.67 o 
  13  -1   9        9.81        4.04      2.17 o 
  14  -1   9       17.20       13.90      4.84 o 
 -12   0   9      929.43      993.32     22.58 o 
 -11   0   9       15.33        8.48      3.79 o 
 -10   0   9        0.13        2.00      2.93 o 
  -9   0   9        0.66        0.57      2.37 o 
  -8   0   9      178.27      186.47      7.56 o 
  -7   0   9       70.06       56.39      3.83 o 
  -6   0   9       76.49       62.37      3.82 o 
  -5   0   9       70.49       77.35      3.57 o 
  -4   0   9       84.31       78.99      2.67 o 
  -3   0   9      770.67      776.03      9.01 o 
  -2   0   9      231.10      262.29      4.18 o 
  -1   0   9     9403.94     9753.79    100.07 o 
   0   0   9     1353.30     1323.43     18.61 o 
   1   0   9     1607.15     1827.22     28.26 o 
   2   0   9       65.53       52.91      2.30 o 
   3   0   9     5611.67     6009.11     72.04 o 
   4   0   9     2240.37     2353.97     21.66 o 
   5   0   9      219.23      231.39      3.24 o 
   6   0   9       10.57        8.19      0.92 o 
   7   0   9      200.84      182.10      3.63 o 
   8   0   9        5.81        5.58      1.19 o 
   9   0   9       38.14       38.00      3.37 o 
  10   0   9       33.11       27.92      2.46 o 
  11   0   9        7.98        4.59      1.77 o 
  12   0   9        5.02        7.81      1.89 o 
  13   0   9        1.64        2.54      2.52 o 
  14   0   9      163.00      195.83      7.99 o 
 -12   1   9       13.18       11.39      4.51 o 
 -11   1   9      134.69      139.32      7.13 o 
 -10   1   9       67.56       80.19      7.14 o 
  -9   1   9      381.79      405.57     13.97 o 
  -8   1   9      155.66      164.06      6.89 o 
  -7   1   9      117.73      110.27      4.48 o 
  -6   1   9      335.74      334.73      9.05 o 
  -5   1   9      241.58      268.82      5.67 o 
  -4   1   9      323.22      281.44      5.28 o 
  -3   1   9        0.13        2.38      0.71 o 
  -2   1   9    15703.86    16497.78    183.59 o 
  -1   1   9     1556.07     1554.72     22.43 o 
   0   1   9     2571.36     2965.79     35.32 o 
   1   1   9      851.13      864.11     13.05 o 
   2   1   9     2181.18     2218.14     29.33 o 
   3   1   9      144.18      129.62      2.59 o 
   4   1   9        0.05        1.74      0.66 o 
   5   1   9      571.64      628.08      7.11 o 
   6   1   9       30.84       26.84      1.46 o 
   7   1   9        1.05        1.32      0.90 o 
   8   1   9       43.76       46.37      3.77 o 
   9   1   9      335.79      325.16      7.03 o 
  10   1   9        8.65        9.75      1.76 o 
  11   1   9       28.37       38.75      2.86 o 
  12   1   9       67.71       72.87      3.60 o 
  13   1   9       64.66       78.46      5.69 o 
  14   1   9      253.34      244.37     10.24 o 
 -12   2   9      139.10      168.85      8.23 o 
 -11   2   9       64.73       70.24      4.98 o 
 -10   2   9      145.31      161.57     10.17 o 
  -9   2   9       68.24       74.36      4.77 o 
  -8   2   9       45.79       51.99      3.81 o 
  -7   2   9      556.43      579.88     12.53 o 
  -6   2   9      182.98      154.03      6.32 o 
  -5   2   9      714.82      714.64     12.36 o 
  -4   2   9       60.29       43.84      2.43 o 
  -3   2   9     2885.27     3069.12     34.14 o 
  -2   2   9      409.88      428.26      8.06 o 
  -1   2   9      160.01      182.70      4.55 o 
   0   2   9      951.17      977.61     14.55 o 
   1   2   9      511.45      489.22      7.77 o 
   2   2   9      185.64      169.54      2.98 o 
   3   2   9        8.66       18.95      1.37 o 
   4   2   9     1516.75     1429.67     14.01 o 
   5   2   9       91.41       90.70      2.64 o 
   6   2   9        2.47        3.68      0.80 o 
   7   2   9        1.53        2.44      0.84 o 
   8   2   9     4881.65     4849.12     56.84 o 
   9   2   9      567.89      528.10     10.97 o 
  10   2   9      210.69      193.83      6.69 o 
  11   2   9        3.57        6.07      1.71 o 
  12   2   9      355.28      352.15     10.24 o 
  13   2   9       60.88       60.96      5.13 o 
  14   2   9       60.37       66.28      5.64 o 
 -12   3   9        3.59        5.33      3.20 o 
 -11   3   9       64.99       58.01      6.27 o 
 -10   3   9       32.33       27.99      3.80 o 
  -9   3   9        0.15        1.04      1.79 o 
  -8   3   9      599.06      615.29     12.83 o 
  -7   3   9       25.76       23.98      2.75 o 
  -6   3   9      304.24      304.95      7.61 o 
  -5   3   9      552.51      542.06      9.12 o 
  -4   3   9      174.00      224.49      4.98 o 
  -3   3   9        0.09        1.73      0.76 o 
  -2   3   9      714.03      760.15      9.50 o 
  -1   3   9      727.66      709.76     10.42 o 
   0   3   9      972.33      918.30     11.44 o 
   1   3   9      187.68      190.00      3.12 o 
   2   3   9        9.75       13.61      0.96 o 
   3   3   9      363.99      382.66      5.46 o 
   4   3   9      112.83      117.67      2.55 o 
   5   3   9      753.24      793.34      9.13 o 
   6   3   9       28.12       28.95      1.44 o 
   7   3   9     2214.43     2228.01     29.81 o 
   8   3   9      549.98      521.77      8.77 o 
   9   3   9      109.49       96.15      3.40 o 
  10   3   9      154.07      140.31      4.15 o 
  11   3   9       10.50       13.27      2.80 o 
  12   3   9       41.72       31.17      3.81 o 
  13   3   9      113.66      125.91      6.63 o 
  14   3   9       85.12       97.33      6.38 o 
 -11   4   9       48.57       48.55      5.16 o 
 -10   4   9        1.96       -0.91      2.13 o 
  -9   4   9       25.27       32.65      3.48 o 
  -8   4   9       79.23       76.45      4.56 o 
  -7   4   9      123.46      107.56      4.71 o 
  -6   4   9      169.95      162.92      5.49 o 
  -5   4   9      607.01      665.38     10.95 o 
  -4   4   9      162.05      156.36      3.87 o 
  -3   4   9       60.96       85.41      2.26 o 
  -2   4   9       97.38      107.00      2.41 o 
  -1   4   9       39.73       52.01      1.65 o 
   0   4   9      345.86      349.71      4.49 o 
   1   4   9      455.97      428.06      5.38 o 
   2   4   9      942.72      911.83      9.73 o 
   3   4   9        7.68        4.20      0.66 o 
   4   4   9      288.69      308.38      4.51 o 
   5   4   9        0.00       -0.03      0.61 o 
   6   4   9      861.32      837.15      9.78 o 
   7   4   9      940.64      959.68     13.63 o 
   8   4   9       15.68       21.76      2.86 o 
   9   4   9        0.04        0.84      1.22 o 
  10   4   9      339.44      343.33      6.77 o 
  11   4   9       41.50       42.12      4.10 o 
  12   4   9        5.06        3.15      2.62 o 
  13   4   9      114.18      106.81      6.45 o 
 -11   5   9       24.33       30.45      4.27 o 
 -10   5   9       34.06       31.23      3.73 o 
  -9   5   9       30.20       30.30      3.45 o 
  -8   5   9       71.01       79.34      4.97 o 
  -7   5   9        6.47        6.63      1.60 o 
  -6   5   9       54.20       57.34      3.08 o 
  -5   5   9      210.22      213.72      7.28 o 
  -4   5   9       41.70       54.57      2.43 o 
  -3   5   9      380.14      366.82      5.64 o 
  -2   5   9       57.57       60.27      1.58 o 
  -1   5   9       20.44       22.56      1.13 o 
   0   5   9       64.52       54.60      1.51 o 
   1   5   9     1939.55     2026.00     17.54 o 
   2   5   9       41.02       46.02      1.51 o 
   3   5   9      387.59      431.65      5.12 o 
   4   5   9       21.94       19.32      1.24 o 
   5   5   9      130.26      145.10      3.00 o 
   6   5   9      934.93      885.45     11.87 o 
   7   5   9     1535.37     1538.30     20.23 o 
   8   5   9      159.30      148.90      4.04 o 
   9   5   9        2.60        1.45      1.29 o 
  10   5   9      252.79      248.74      7.09 o 
  11   5   9        1.53       -1.32      2.04 o 
  12   5   9       28.84       44.11      4.53 o 
  13   5   9       24.76       20.54      3.74 o 
 -11   6   9      227.97      224.68      8.35 o 
 -10   6   9       10.31       10.16      2.38 o 
  -9   6   9       53.38       62.74      3.98 o 
  -8   6   9        0.66        1.88      1.58 o 
  -7   6   9       34.20       32.18      2.81 o 
  -6   6   9        2.94        1.58      1.40 o 
  -5   6   9      239.53      225.33      6.43 o 
  -4   6   9       43.49       64.42      2.66 o 
  -3   6   9        1.35        2.15      0.91 o 
  -2   6   9       20.89       23.13      1.30 o 
  -1   6   9        0.80        2.25      0.70 o 
   0   6   9      364.49      423.78      5.01 o 
   1   6   9       11.01       11.40      0.90 o 
   2   6   9     1116.25     1014.55      9.25 o 
   3   6   9       47.30       52.73      2.19 o 
   4   6   9     2979.83     2925.66     28.66 o 
   5   6   9       53.01       37.36      2.13 o 
   6   6   9      102.36      101.00      4.02 o 
   7   6   9      946.71      949.82     13.70 o 
   8   6   9       43.65       40.45      2.38 o 
   9   6   9      344.67      350.92      8.51 o 
  10   6   9        5.92        4.47      2.16 o 
  11   6   9     1605.13     1757.30     27.84 o 
  12   6   9      187.97      202.00      7.86 o 
  13   6   9        0.18        3.12      2.68 o 
 -10   7   9       35.65       44.86      3.81 o 
  -9   7   9      247.81      250.82      7.02 o 
  -8   7   9        2.77       10.07      2.21 o 
  -7   7   9       21.02       23.34      2.59 o 
  -6   7   9      203.46      191.68      5.95 o 
  -5   7   9       14.91       25.79      2.36 o 
  -4   7   9      125.07      123.14      3.17 o 
  -3   7   9        1.84        1.97      0.97 o 
  -2   7   9       11.39       12.70      1.20 o 
  -1   7   9        5.08        5.07      0.89 o 
   0   7   9       36.04       41.99      2.02 o 
   1   7   9        7.47        7.98      0.89 o 
   2   7   9       37.21       33.70      1.39 o 
   3   7   9      279.32      260.03      3.72 o 
   4   7   9      907.39      856.91     10.65 o 
   5   7   9      646.60      612.20      9.05 o 
   6   7   9      310.95      331.50      6.41 o 
   7   7   9       45.82       48.88      2.55 o 
   8   7   9        0.06        3.17      1.86 o 
   9   7   9       17.55       12.99      2.40 o 
  10   7   9      169.72      194.20      6.48 o 
  11   7   9      168.42      175.93      6.51 o 
  12   7   9        1.10        2.64      2.83 o 
 -10   8   9       20.39       12.66      2.96 o 
  -9   8   9      149.09      126.09      5.36 o 
  -8   8   9       48.67       47.83      3.67 o 
  -7   8   9        2.13        3.09      1.79 o 
  -6   8   9      207.10      221.34      5.95 o 
  -5   8   9       26.80       31.88      2.78 o 
  -4   8   9      967.62      906.57     11.03 o 
  -3   8   9       23.92       15.94      1.37 o 
  -2   8   9       82.32       69.75      2.55 o 
  -1   8   9      102.11       97.24      2.47 o 
   0   8   9       46.69       56.00      2.02 o 
   1   8   9       83.67       88.37      2.13 o 
   2   8   9     1105.90     1056.64     10.67 o 
   3   8   9        0.00       -0.52      0.81 o 
   4   8   9       31.42       27.38      2.33 o 
   5   8   9       81.46       79.21      2.76 o 
   6   8   9       41.72       51.47      4.88 o 
   7   8   9      655.15      650.89     12.43 o 
   8   8   9      219.77      222.15      7.31 o 
   9   8   9      187.30      195.80      7.05 o 
  10   8   9       69.28       72.20      4.66 o 
  11   8   9        4.81        1.12      2.17 o 
  12   8   9       54.31       47.28      4.29 o 
  -9   9   9      261.84      285.49      9.71 o 
  -8   9   9      224.91      225.53      7.41 o 
  -7   9   9      349.01      396.04      9.76 o 
  -6   9   9        1.65       -1.19      1.65 o 
  -5   9   9      329.69      295.23      5.75 o 
  -4   9   9      304.41      281.83      5.57 o 
  -3   9   9        0.78        0.53      1.07 o 
  -2   9   9      119.52      125.73      6.61 o 
  -1   9   9       31.51       39.41      2.12 o 
   0   9   9      928.22      898.25     10.81 o 
   1   9   9     1346.34     1320.90     14.58 o 
   2   9   9      211.18      206.19      4.21 o 
   3   9   9      220.67      216.29      3.98 o 
   4   9   9       51.38       57.12      2.46 o 
   5   9   9       23.52       21.32      1.73 o 
   6   9   9        8.68       22.67      5.41 o 
   7   9   9       29.73       37.08      3.55 o 
   8   9   9      565.71      594.68     12.20 o 
   9   9   9        2.17        3.49      2.13 o 
  10   9   9       73.69       79.50      7.26 o 
  11   9   9       71.65       70.42      4.92 o 
  12   9   9        1.81       -1.00      2.32 o 
  -9  10   9        6.01       12.23      3.24 o 
  -8  10   9      173.05      186.65      9.05 o 
  -7  10   9        5.44        3.26      5.10 o 
  -6  10   9       72.75       56.55      4.10 o 
  -5  10   9       35.91       43.57      2.70 o 
  -4  10   9      106.95       96.30      3.50 o 
  -3  10   9       12.67       11.18      1.64 o 
  -2  10   9      814.78      812.09     12.43 o 
  -1  10   9     1362.81     1335.93     18.36 o 
   0  10   9        0.73        1.65      1.40 o 
   1  10   9      594.82      625.65      9.42 o 
   2  10   9       27.48       27.81      1.86 o 
   3  10   9     1397.09     1326.93     15.71 o 
   4  10   9       96.68       89.56      2.92 o 
   5  10   9      259.46      233.58      5.86 o 
   6  10   9        1.24        0.35      1.44 o 
   7  10   9      226.06      214.60      5.89 o 
   8  10   9        7.39        3.73      2.05 o 
   9  10   9       16.13       15.01      2.75 o 
  10  10   9       55.48       43.41      3.96 o 
  11  10   9        0.00        0.34      2.36 o 
  -8  11   9       26.88       31.01      4.20 o 
  -7  11   9      165.15      185.13      7.52 o 
  -6  11   9       13.77       17.19      2.20 o 
  -5  11   9       77.32       75.98      4.43 o 
  -4  11   9        3.87        2.36      1.51 o 
  -3  11   9      143.07      145.21      5.27 o 
  -2  11   9       15.81       17.43      2.29 o 
  -1  11   9      221.45      210.62      5.24 o 
   0  11   9      322.83      321.93      7.99 o 
   1  11   9      119.63      127.34      3.94 o 
   2  11   9      209.39      219.63      5.24 o 
   3  11   9       16.01       17.67      1.70 o 
   4  11   9      235.77      188.78      5.30 o 
   5  11   9       43.23       39.84      2.98 o 
   6  11   9        5.01        3.75      1.65 o 
   7  11   9       17.28       18.33      2.44 o 
   8  11   9        0.96        2.12      1.85 o 
   9  11   9        0.17        1.07      2.19 o 
  10  11   9        0.60        0.46      2.41 o 
  -7  12   9        0.38        1.81      2.35 o 
  -6  12   9       22.23       31.28      2.90 o 
  -5  12   9       88.97       87.75      4.31 o 
  -4  12   9       34.34       33.31      2.94 o 
  -3  12   9     1197.90     1204.06     19.20 o 
  -2  12   9      103.74      101.82      3.82 o 
  -1  12   9      153.20      156.48      4.62 o 
   0  12   9        3.11        8.08      1.72 o 
   1  12   9      222.41      208.09      5.13 o 
   2  12   9        3.12        2.37      2.07 o 
   3  12   9      213.14      206.24      6.49 o 
   4  12   9        0.14       -0.81      1.58 o 
   5  12   9       27.93       26.97      2.78 o 
   6  12   9       30.18       31.45      2.95 o 
   7  12   9        9.51        7.21      2.14 o 
   8  12   9       16.05       18.12      2.67 o 
   9  12   9       56.90       67.73      4.38 o 
  -6  13   9        0.16        2.87      1.94 o 
  -5  13   9      220.77      222.20      7.49 o 
  -4  13   9      452.73      481.44     11.61 o 
  -3  13   9        0.03        2.78      1.83 o 
  -2  13   9       17.71       29.76      2.88 o 
  -1  13   9        2.33       -0.12      1.64 o 
   0  13   9      117.58      126.84      4.09 o 
   1  13   9        2.78        2.69      1.93 o 
   2  13   9        0.62       -3.02      1.89 o 
   3  13   9        1.22       -0.55      2.20 o 
   4  13   9        0.61        1.19      1.77 o 
   5  13   9        2.98        7.39      2.14 o 
   6  13   9        2.47        3.63      1.96 o 
   7  13   9       39.01       46.05      3.68 o 
   8  13   9       20.05       18.98      2.88 o 
  -4  14   9        9.49        9.50      2.23 o 
  -3  14   9        4.95        1.31      1.98 o 
  -2  14   9        8.32        9.40      2.97 o 
  -1  14   9       52.11       55.58      4.71 o 
   0  14   9       50.74       47.80      4.25 o 
   1  14   9      106.47      112.63     10.42 o 
   2  14   9       51.96       45.83      5.12 o 
   3  14   9       11.58       14.78      4.52 o 
   4  14   9       30.79       27.00      4.04 o 
   5  14   9        6.80        7.83      2.50 o 
   6  14   9      468.42      511.34     10.76 o 
   7  14   9        5.11        4.47      2.28 o 
  -2  15   9        0.12       -1.52      2.55 o 
  -1  15   9        0.37        0.56      2.30 o 
   0  15   9      315.68      300.73     11.39 o 
   1  15   9      112.47      112.75      7.45 o 
   2  15   9       40.04       35.99      5.04 o 
   3  15   9       51.48       52.53      5.73 o 
   4  15   9        0.40       -0.86      3.06 o 
   5  15   9        2.97        6.26      3.11 o 
  -1 -14  10      289.87      308.08     10.04 o 
   0 -14  10       16.70       21.72      5.46 o 
   1 -14  10       20.88       21.59      6.45 o 
   2 -14  10        0.27       -0.87      2.13 o 
   3 -14  10       19.90       25.25      6.61 o 
  -4 -13  10      196.78      214.22      7.98 o 
  -3 -13  10      118.76      121.02      6.23 o 
  -2 -13  10        0.69        1.56      2.07 o 
  -1 -13  10      108.55      117.97     11.04 o 
   0 -13  10       11.06        7.32      2.42 o 
   1 -13  10        3.58        1.92      3.17 o 
   2 -13  10       39.66       36.65      4.31 o 
   3 -13  10        0.06       -2.71      2.98 o 
   4 -13  10      201.02      187.84      8.12 o 
   5 -13  10        0.03        1.29      2.59 o 
   6 -13  10      123.48      126.21      6.90 o 
  -6 -12  10       32.05       27.75      4.29 o 
  -5 -12  10        0.18       -0.40      2.20 o 
  -4 -12  10        2.33        2.87      2.28 o 
  -3 -12  10        0.41        2.12      2.72 o 
  -2 -12  10       34.17       38.78      3.45 o 
  -1 -12  10        4.19        3.60      2.11 o 
   0 -12  10        1.37        5.19      3.40 o 
   1 -12  10      141.68      138.45      6.19 o 
   2 -12  10        0.39       -0.04      3.35 o 
   3 -12  10        9.66        7.71      2.91 o 
   4 -12  10      243.94      226.48      9.05 o 
   5 -12  10        5.40        9.75      3.56 o 
   6 -12  10       17.00       18.16      3.59 o 
   7 -12  10      107.15       99.55      6.98 o 
  -7 -11  10       31.97       33.02      3.42 o 
  -6 -11  10        0.09        1.78      2.12 o 
  -5 -11  10       93.78       91.74      5.21 o 
  -4 -11  10       42.46       29.89      3.50 o 
  -3 -11  10       96.82       96.09      4.47 o 
  -2 -11  10        6.66        0.66      1.83 o 
  -1 -11  10       55.98       42.02      3.84 o 
   0 -11  10       26.71       23.90      3.18 o 
   1 -11  10      153.58      147.19      6.66 o 
   2 -11  10      155.49      140.99      8.49 o 
   3 -11  10        0.10       -0.58      1.78 o 
   4 -11  10        0.65        2.02      1.96 o 
   5 -11  10      397.75      391.85     13.21 o 
   6 -11  10       11.18        6.03      2.68 o 
   7 -11  10        0.00        2.48      2.39 o 
   8 -11  10        0.03        2.11      2.15 o 
  -8 -10  10       32.19       35.32      3.52 o 
  -7 -10  10       18.83       16.67      2.43 o 
  -6 -10  10        0.93        0.38      3.47 o 
  -5 -10  10        5.77        6.41      3.35 o 
  -4 -10  10       88.62       95.65      4.41 o 
  -3 -10  10        9.75       10.70      1.97 o 
  -2 -10  10        1.88       -1.18      1.52 o 
  -1 -10  10       82.28       88.21      4.22 o 
   0 -10  10        6.20        7.35      2.13 o 
   1 -10  10       64.59       66.25      4.22 o 
   2 -10  10       17.01       10.96      2.58 o 
   3 -10  10       96.30      102.34      8.97 o 
   4 -10  10        5.84        5.33      2.13 o 
   5 -10  10       43.38       45.82      4.35 o 
   6 -10  10       30.06       23.06      3.50 o 
   7 -10  10        0.02       -0.58      1.68 o 
   8 -10  10      110.68      114.38      5.26 o 
   9 -10  10       41.76       56.56      4.91 o 
  -9  -9  10       26.02       33.04      4.13 o 
  -8  -9  10       34.57       38.98      3.52 o 
  -7  -9  10      152.39      149.55      8.72 o 
  -6  -9  10       77.56       80.05      5.69 o 
  -5  -9  10      130.31      124.10      7.98 o 
  -4  -9  10      402.77      401.99     11.42 o 
  -3  -9  10       33.41       41.25      2.59 o 
  -2  -9  10       30.30       32.82      4.38 o 
  -1  -9  10      411.55      392.45      9.90 o 
   0  -9  10        0.11        0.53      1.65 o 
   1  -9  10      149.14      147.53      8.85 o 
   2  -9  10      533.10      485.21     11.77 o 
   3  -9  10      251.64      241.75      9.92 o 
   4  -9  10      941.52      850.91     18.04 o 
   5  -9  10       60.49       52.86      4.42 o 
   6  -9  10        2.11        0.01      1.48 o 
   7  -9  10        4.00        2.39      1.71 o 
   8  -9  10       43.36       38.71      3.47 o 
   9  -9  10       29.53       33.94      3.56 o 
  10  -9  10       80.36       69.00      5.42 o 
  -9  -8  10       61.03       52.66      4.26 o 
  -8  -8  10        4.49        6.81      2.27 o 
  -7  -8  10        7.43        5.90      3.62 o 
  -6  -8  10      264.88      242.77     10.51 o 
  -5  -8  10      997.98      997.35     17.85 o 
  -4  -8  10      240.82      233.38      6.86 o 
  -3  -8  10     1108.78     1054.68     18.01 o 
  -2  -8  10       93.26       86.94      3.47 o 
  -1  -8  10      260.84      270.64      6.51 o 
   0  -8  10      148.53      155.80      8.52 o 
   1  -8  10       49.35       39.02      3.28 o 
   2  -8  10       65.38       59.61      5.31 o 
   3  -8  10      874.22      852.40     21.91 o 
   4  -8  10      215.84      213.27      7.22 o 
   5  -8  10       65.02       61.07      4.58 o 
   6  -8  10      165.16      149.30      6.45 o 
   7  -8  10        5.22        4.64      1.74 o 
   8  -8  10       48.00       46.26      3.64 o 
   9  -8  10       13.57       10.24      2.34 o 
  10  -8  10        4.22        3.31      2.34 o 
  11  -8  10        1.22        0.17      2.29 o 
 -10  -7  10       72.81       65.75      4.90 o 
  -9  -7  10      672.33      713.18     15.81 o 
  -8  -7  10      101.96       89.21      4.53 o 
  -7  -7  10       76.55       70.40      6.71 o 
  -6  -7  10       37.79       39.63      4.09 o 
  -5  -7  10       31.01       43.25      4.10 o 
  -4  -7  10       43.87       50.50      3.77 o 
  -3  -7  10        5.09        6.69      1.55 o 
  -2  -7  10      556.26      581.48     11.59 o 
  -1  -7  10      572.60      565.73      9.33 o 
   0  -7  10      131.75      143.56      6.73 o 
   1  -7  10      166.95      153.03      7.45 o 
   2  -7  10      841.55      821.37     17.66 o 
   3  -7  10      311.85      299.16     10.44 o 
   4  -7  10       44.81       42.47      3.67 o 
   5  -7  10     1363.26     1322.58     26.23 o 
   6  -7  10      382.81      356.53      8.04 o 
   7  -7  10      178.70      174.90      5.53 o 
   8  -7  10        9.79        8.07      2.06 o 
   9  -7  10        0.94        3.50      1.94 o 
  10  -7  10       17.35       19.41      3.14 o 
  11  -7  10      224.04      239.18      8.45 o 
  12  -7  10       10.02       11.12      2.47 o 
 -10  -6  10       95.95       82.62      5.42 o 
  -9  -6  10       39.40       31.13      4.26 o 
  -8  -6  10       61.21       57.49      6.44 o 
  -7  -6  10        5.77        3.37      1.64 o 
  -6  -6  10        0.66        2.43      2.58 o 
  -5  -6  10       78.14       75.11      5.75 o 
  -4  -6  10      142.25      154.48      7.69 o 
  -3  -6  10      342.80      369.32      8.53 o 
  -2  -6  10       43.06       47.99      2.91 o 
  -1  -6  10        1.85        3.28      0.89 o 
   0  -6  10       57.78       77.90      2.40 o 
   1  -6  10      642.63      754.92     10.81 o 
   2  -6  10       89.37       89.16      3.09 o 
   3  -6  10        1.45        6.18      1.86 o 
   4  -6  10     1116.26     1142.80     25.14 o 
   5  -6  10      673.57      640.06     13.98 o 
   6  -6  10       42.90       44.01      3.02 o 
   7  -6  10        1.43        3.61      1.68 o 
   8  -6  10        0.45       -0.19      1.57 o 
   9  -6  10        5.91        8.34      2.06 o 
  10  -6  10      356.32      355.04     10.04 o 
  11  -6  10        3.66        2.54      2.26 o 
  12  -6  10        0.42       -0.79      1.91 o 
 -11  -5  10      927.09      943.30     20.89 o 
 -10  -5  10      103.92      110.76      6.33 o 
  -9  -5  10        6.47        6.19      2.98 o 
  -8  -5  10        0.07       -0.74      1.86 o 
  -7  -5  10        9.65        9.64      1.93 o 
  -6  -5  10       53.49       47.93      7.84 o 
  -5  -5  10       83.79       86.66      8.57 o 
  -4  -5  10      348.07      364.03     10.18 o 
  -3  -5  10       45.05       37.56      2.64 o 
  -2  -5  10      296.76      293.03      5.49 o 
  -1  -5  10      161.83      165.55      2.76 o 
   0  -5  10      584.25      644.47      7.18 o 
   1  -5  10       90.56       90.16      2.69 o 
   2  -5  10      128.80      127.55      3.20 o 
   3  -5  10      524.87      545.35     11.85 o 
   4  -5  10      216.30      208.01      5.15 o 
   5  -5  10        6.55        4.78      1.14 o 
   6  -5  10      174.22      147.34      4.19 o 
   7  -5  10      119.20      139.37      4.69 o 
   8  -5  10      213.68      205.27      6.01 o 
   9  -5  10        1.98        2.54      1.69 o 
  10  -5  10      353.04      328.65      8.93 o 
  11  -5  10      141.59      132.67      4.08 o 
  12  -5  10        3.63       -0.17      2.01 o 
 -11  -4  10       11.28       14.53      3.41 o 
 -10  -4  10       99.85      108.82      6.09 o 
  -9  -4  10        0.68       -0.31      2.08 o 
  -8  -4  10      105.35      107.86      5.13 o 
  -7  -4  10      109.81       79.94      4.71 o 
  -6  -4  10       12.41       14.06      2.10 o 
  -5  -4  10      565.03      566.21     16.79 o 
  -4  -4  10       14.15       11.34      2.11 o 
  -3  -4  10      596.76      554.07     10.28 o 
  -2  -4  10       42.19       46.53      2.28 o 
  -1  -4  10      977.42      954.83     10.18 o 
   0  -4  10       15.21       25.92      1.33 o 
   1  -4  10        0.83        2.49      0.75 o 
   2  -4  10       79.13       85.11      2.55 o 
   3  -4  10       90.97       79.01      2.49 o 
   4  -4  10      407.67      446.59      7.14 o 
   5  -4  10      308.77      321.85      5.19 o 
   6  -4  10     2704.36     2727.84     31.98 o 
   7  -4  10       12.15       11.56      1.75 o 
   8  -4  10        4.45        2.31      1.04 o 
   9  -4  10        5.74        2.19      1.32 o 
  10  -4  10       43.51       64.87      3.32 o 
  11  -4  10        5.71        2.55      1.83 o 
  12  -4  10      226.81      238.82      8.78 o 
  13  -4  10      281.52      299.79      8.64 o 
 -11  -3  10       72.76       65.31      5.47 o 
 -10  -3  10      130.90      128.18      6.52 o 
  -9  -3  10        1.96        1.31      2.07 o 
  -8  -3  10       19.00       19.56      7.06 o 
  -7  -3  10      149.13      153.50      6.57 o 
  -6  -3  10      504.70      498.74     11.23 o 
  -5  -3  10       87.95       90.61      5.52 o 
  -4  -3  10        9.92        4.56      1.02 o 
  -3  -3  10        0.00        0.34      1.35 o 
  -2  -3  10      482.19      596.40      6.93 o 
  -1  -3  10        5.73       11.18      0.86 o 
   0  -3  10      243.76      254.10      3.85 o 
   1  -3  10        4.68        4.00      0.78 o 
   2  -3  10       20.39       16.26      1.42 o 
   3  -3  10        0.01        1.15      0.75 o 
   4  -3  10        0.47        1.19      0.86 o 
   5  -3  10       42.63       38.61      1.89 o 
   6  -3  10      216.80      218.77      4.52 o 
   7  -3  10      563.09      612.33      8.11 o 
   8  -3  10       39.57       31.46      1.84 o 
   9  -3  10      568.14      540.21      8.81 o 
  10  -3  10       25.00       39.23      2.48 o 
  11  -3  10       34.27       31.63      3.28 o 
  12  -3  10       11.16        5.35      2.25 o 
  13  -3  10        2.24       -0.86      2.13 o 
 -11  -2  10      172.25      174.23      7.63 o 
 -10  -2  10      477.86      477.94     12.93 o 
  -9  -2  10        4.41        4.04      4.31 o 
  -8  -2  10       17.74       16.42      3.18 o 
  -7  -2  10      649.99      704.78     18.81 o 
  -6  -2  10        0.01       -0.02      1.49 o 
  -5  -2  10       34.61       40.14      3.06 o 
  -4  -2  10        0.07       -0.32      0.68 o 
  -3  -2  10       42.23       42.63      2.02 o 
  -2  -2  10       26.69       25.85      1.64 o 
  -1  -2  10      243.82      258.55      3.86 o 
   0  -2  10      144.50      133.03      2.75 o 
   1  -2  10      216.25      215.28      3.71 o 
   2  -2  10       11.45       18.45      1.45 o 
   3  -2  10       17.07       20.36      1.45 o 
   4  -2  10     3108.21     3440.97     35.84 o 
   5  -2  10      634.85      666.35      8.75 o 
   6  -2  10     1294.93     1366.11     15.31 o 
   7  -2  10        0.59        1.90      0.87 o 
   8  -2  10      174.48      161.89      3.49 o 
   9  -2  10      337.18      307.29      5.51 o 
  10  -2  10      256.97      244.85      5.58 o 
  11  -2  10        3.78       -0.08      1.89 o 
  12  -2  10       61.36       50.41      3.87 o 
  13  -2  10       36.25       36.43      3.64 o 
 -11  -1  10        3.11       10.51      3.08 o 
 -10  -1  10        8.71        7.73      4.61 o 
  -9  -1  10      131.99      141.29      7.33 o 
  -8  -1  10      179.62      189.49     12.06 o 
  -7  -1  10       87.60       88.77      4.83 o 
  -6  -1  10        1.40       -0.28      1.87 o 
  -5  -1  10       21.80       15.50      2.25 o 
  -4  -1  10       40.27       44.93      3.17 o 
  -3  -1  10      681.69      693.21      8.71 o 
  -2  -1  10       25.37       18.63      1.32 o 
  -1  -1  10      720.11      724.37     10.21 o 
   0  -1  10      189.79      193.47      4.72 o 
   1  -1  10       76.26       85.45      2.93 o 
   2  -1  10       45.53       44.20      2.48 o 
   3  -1  10     3455.85     3624.47     45.16 o 
   4  -1  10      201.18      207.01      3.76 o 
   5  -1  10       34.21       47.98      1.61 o 
   6  -1  10      125.29      156.60      3.21 o 
   7  -1  10       72.73       77.14      2.18 o 
   8  -1  10      167.27      150.08      3.67 o 
   9  -1  10      164.69      162.79      4.26 o 
  10  -1  10      215.08      219.52      7.87 o 
  11  -1  10      117.82      128.57      4.61 o 
  12  -1  10       32.09       34.96      3.03 o 
  13  -1  10       31.88       28.35      3.21 o 
 -11   0  10      159.23      148.55     17.45 o 
 -10   0  10        0.07        1.77      2.96 o 
  -9   0  10       10.72        9.68      3.09 o 
  -8   0  10       25.15       23.81      3.25 o 
  -7   0  10      344.81      359.85      9.92 o 
  -6   0  10        0.70        3.69      1.73 o 
  -5   0  10        6.17        7.18      1.87 o 
  -4   0  10      463.05      467.59      8.70 o 
  -3   0  10       99.75       94.14      2.77 o 
  -2   0  10      801.75      825.85     10.46 o 
  -1   0  10      117.28      127.38      3.94 o 
   0   0  10      117.75       94.05      3.18 o 
   1   0  10      116.25      121.06      6.09 o 
   2   0  10      777.38      764.90     12.00 o 
   3   0  10      323.85      344.91      7.47 o 
   4   0  10     1042.46     1102.70     12.39 o 
   5   0  10      375.25      371.58      6.15 o 
   6   0  10      215.27      242.66      3.87 o 
   7   0  10      268.82      262.07      4.61 o 
   8   0  10       35.63       37.99      2.17 o 
   9   0  10      218.49      195.10      5.20 o 
  10   0  10       38.20       35.88      2.81 o 
  11   0  10       46.43       48.88      3.27 o 
  12   0  10       10.24        7.22      1.94 o 
  13   0  10      217.81      256.06      8.12 o 
 -11   1  10        0.19       -1.20      2.54 o 
 -10   1  10       12.95       15.74     10.20 o 
  -9   1  10       82.31       79.15     10.45 o 
  -8   1  10       29.92       20.84      3.36 o 
  -7   1  10       94.21       85.90      6.90 o 
  -6   1  10       20.28       18.95      2.70 o 
  -5   1  10       66.76       56.05      3.67 o 
  -4   1  10       99.13       95.07      3.52 o 
  -3   1  10       98.25      132.89      3.33 o 
  -2   1  10        1.05        1.34      1.10 o 
  -1   1  10     1278.87     1482.12     21.87 o 
   0   1  10        7.52        8.24      1.39 o 
   1   1  10       39.43       32.93      2.20 o 
   2   1  10      976.11     1029.15     15.34 o 
   3   1  10       97.04      127.29      2.75 o 
   4   1  10        5.93        4.98      0.80 o 
   5   1  10        0.47        2.22      0.77 o 
   6   1  10      432.31      407.60      6.00 o 
   7   1  10      354.89      336.22      5.46 o 
   8   1  10     1048.67     1094.45     15.14 o 
   9   1  10        7.76        4.77      1.62 o 
  10   1  10      181.77      228.76      6.97 o 
  11   1  10        4.78        1.68      1.90 o 
  12   1  10       40.15       32.41      4.70 o 
  13   1  10       95.09      103.71      6.10 o 
 -11   2  10      222.66      211.79     10.87 o 
 -10   2  10       86.50       88.12      5.88 o 
  -9   2  10       51.05       58.73      4.36 o 
  -8   2  10       42.69       46.43      5.46 o 
  -7   2  10      141.73      126.31      5.03 o 
  -6   2  10      733.40      693.62     15.51 o 
  -5   2  10      159.36      162.34      6.15 o 
  -4   2  10     1988.38     1990.91     27.72 o 
  -3   2  10      314.93      327.21      6.98 o 
  -2   2  10      130.81      190.76      4.98 o 
  -1   2  10      161.90      158.66      4.67 o 
   0   2  10      815.39      871.42     12.50 o 
   1   2  10     1144.06     1119.20     14.47 o 
   2   2  10      775.67      796.40     10.96 o 
   3   2  10       14.18       13.22      1.02 o 
   4   2  10      533.03      457.61      5.83 o 
   5   2  10       23.02       32.58      1.64 o 
   6   2  10        4.02        4.20      0.94 o 
   7   2  10      464.44      470.57      7.22 o 
   8   2  10      213.59      212.38      5.41 o 
   9   2  10      286.31      284.22      6.56 o 
  10   2  10        9.42        9.20      1.79 o 
  11   2  10        2.94        2.97      2.92 o 
  12   2  10      129.74      138.02      6.37 o 
  13   2  10       23.97       20.88      4.50 o 
 -11   3  10        8.05        9.38      3.18 o 
 -10   3  10      167.29      173.65      7.51 o 
  -9   3  10        0.03        0.82      1.84 o 
  -8   3  10        0.88       -1.45      1.78 o 
  -7   3  10      391.87      391.96      9.41 o 
  -6   3  10       29.54       32.54      3.57 o 
  -5   3  10     1757.32     1799.53     27.29 o 
  -4   3  10       19.90       22.75      2.48 o 
  -3   3  10     1226.24     1262.76     15.64 o 
  -2   3  10      636.12      639.76     10.06 o 
  -1   3  10      553.44      522.58      7.62 o 
   0   3  10      220.13      190.62      3.81 o 
   1   3  10        7.15       15.47      1.27 o 
   2   3  10       13.31        3.08      0.58 o 
   3   3  10       24.38       18.97      1.27 o 
   4   3  10        1.26        3.13      0.82 o 
   5   3  10        0.02        1.42      0.70 o 
   6   3  10      851.93      811.54      9.05 o 
   7   3  10      350.61      339.17      6.39 o 
   8   3  10     1861.26     1890.10     26.87 o 
   9   3  10       11.90       15.27      1.90 o 
  10   3  10      110.27      108.87      5.59 o 
  11   3  10      120.76      131.09      4.50 o 
  12   3  10      432.55      445.98     11.93 o 
  13   3  10       15.58       11.21      3.20 o 
 -11   4  10        0.11        0.27      2.45 o 
 -10   4  10        1.38        3.99      2.35 o 
  -9   4  10        3.32        2.24      1.97 o 
  -8   4  10      250.45      254.35      7.69 o 
  -7   4  10       58.85       57.99      7.06 o 
  -6   4  10        1.08        2.91      1.66 o 
  -5   4  10       44.60       44.72      8.29 o 
  -4   4  10      119.20       96.85      3.66 o 
  -3   4  10      420.31      413.20      6.48 o 
  -2   4  10      126.92      156.55      3.60 o 
  -1   4  10       73.83       82.18      2.50 o 
   0   4  10      164.85      153.76      3.48 o 
   1   4  10      247.72      197.95      3.43 o 
   2   4  10        0.76       -1.05      0.62 o 
   3   4  10        7.61        2.19      0.70 o 
   4   4  10       96.51       86.39      2.51 o 
   5   4  10        0.48        0.64      0.76 o 
   6   4  10       19.55       21.25      1.63 o 
   7   4  10      407.78      396.05      7.16 o 
   8   4  10       24.89       26.47      3.04 o 
   9   4  10       77.93       79.25      3.51 o 
  10   4  10       25.33       33.13      2.66 o 
  11   4  10      127.91      141.28      6.28 o 
  12   4  10      213.02      211.93      9.27 o 
  13   4  10       84.72       91.75      6.09 o 
 -11   5  10      135.96      142.46      7.43 o 
 -10   5  10        7.50        8.09      2.68 o 
  -9   5  10       82.38       86.78      5.58 o 
  -8   5  10      130.51      124.12      5.46 o 
  -7   5  10        5.82        7.49      2.19 o 
  -6   5  10       65.58       64.75      3.67 o 
  -5   5  10       19.10       21.46      3.05 o 
  -4   5  10      203.46      200.16      4.37 o 
  -3   5  10       22.81       31.19      1.92 o 
  -2   5  10       44.16       48.47      2.46 o 
  -1   5  10        8.39        5.16      0.74 o 
   0   5  10      448.46      473.34      6.33 o 
   1   5  10        1.49        0.99      0.92 o 
   2   5  10       47.84       61.17      1.97 o 
   3   5  10      116.88      112.46      2.31 o 
   4   5  10     1594.80     1643.21     17.13 o 
   5   5  10        1.98        0.28      0.76 o 
   6   5  10     1609.68     1686.50     21.80 o 
   7   5  10      179.27      192.81      4.72 o 
   8   5  10      104.29       91.75      4.47 o 
   9   5  10       71.17       73.05      3.93 o 
  10   5  10        0.02        5.00      3.46 o 
  11   5  10      291.69      312.29      9.60 o 
  12   5  10        6.10        4.73      2.89 o 
  13   5  10       34.23       38.92      4.65 o 
 -10   6  10      782.82      849.94     20.66 o 
  -9   6  10       69.53       62.66      4.05 o 
  -8   6  10       80.02       94.93      4.49 o 
  -7   6  10      247.22      246.63      6.38 o 
  -6   6  10      108.49      112.80      4.14 o 
  -5   6  10       33.53       34.41      2.57 o 
  -4   6  10      126.87      124.08      3.94 o 
  -3   6  10      453.29      444.22      7.09 o 
  -2   6  10      144.01      141.34      3.26 o 
  -1   6  10      732.71      734.32      9.05 o 
   0   6  10       13.45       13.66      1.19 o 
   1   6  10        0.98        0.39      0.74 o 
   2   6  10       21.54       24.03      1.40 o 
   3   6  10       60.39       61.51      1.87 o 
   4   6  10      691.43      676.15      7.80 o 
   5   6  10        0.59        1.02      0.96 o 
   6   6  10      286.84      286.36      5.88 o 
   7   6  10      307.45      315.37      6.34 o 
   8   6  10       83.41       88.98      3.37 o 
   9   6  10        6.30        5.22      1.95 o 
  10   6  10      511.38      491.64     12.35 o 
  11   6  10      123.83      125.81      6.76 o 
  12   6  10      518.34      559.73     15.17 o 
  13   6  10       42.81       34.30      4.67 o 
 -10   7  10        2.13        2.15      2.39 o 
  -9   7  10      461.15      479.19     11.56 o 
  -8   7  10        1.82        5.34      2.58 o 
  -7   7  10        0.00       -0.22      1.64 o 
  -6   7  10       14.06       24.06      3.46 o 
  -5   7  10        0.39       -0.79      1.35 o 
  -4   7  10       31.76       55.86      3.14 o 
  -3   7  10       92.70       89.88      2.53 o 
  -2   7  10      331.21      345.68      5.52 o 
  -1   7  10      273.37      275.85      4.70 o 
   0   7  10     3640.55     3665.78     36.24 o 
   1   7  10        1.93        1.17      0.77 o 
   2   7  10       12.79       16.47      1.21 o 
   3   7  10      289.66      272.33      4.17 o 
   4   7  10     1053.22      982.06     12.00 o 
   5   7  10      897.48      839.82     12.40 o 
   6   7  10       63.30       62.36      2.93 o 
   7   7  10      321.39      316.53      7.74 o 
   8   7  10      656.70      651.27     11.16 o 
   9   7  10      543.93      585.18     13.22 o 
  10   7  10        0.05        1.07      2.14 o 
  11   7  10        0.00       -2.20      2.54 o 
  12   7  10       10.96        2.18      2.74 o 
  -9   8  10      131.84      117.34      5.78 o 
  -8   8  10      129.10      123.89      5.90 o 
  -7   8  10       89.05       84.91      5.90 o 
  -6   8  10      146.05      147.63      4.93 o 
  -5   8  10       13.47        5.49      1.54 o 
  -4   8  10       76.46       77.51      3.63 o 
  -3   8  10      175.01      164.25      3.54 o 
  -2   8  10       64.34       58.74      2.78 o 
  -1   8  10        8.84        4.91      1.27 o 
   0   8  10       34.44       35.06      1.88 o 
   1   8  10       67.68       70.80      2.21 o 
   2   8  10     1127.03     1068.85     13.89 o 
   3   8  10      417.46      378.49      5.59 o 
   4   8  10       28.91       35.52      2.12 o 
   5   8  10        1.39        1.51      1.24 o 
   6   8  10      346.80      352.96      6.85 o 
   7   8  10       52.32       53.02      2.91 o 
   8   8  10       61.29       77.87      5.35 o 
   9   8  10       53.24       41.28      3.65 o 
  10   8  10       42.31       44.88      3.97 o 
  11   8  10      133.13      137.75      8.36 o 
  12   8  10      109.07      125.06      7.87 o 
  -9   9  10      401.16      427.03     12.69 o 
  -8   9  10      600.30      594.78     15.26 o 
  -7   9  10       17.32       11.31      3.28 o 
  -6   9  10      170.14      147.82      7.65 o 
  -5   9  10        0.75        3.00      2.23 o 
  -4   9  10        0.42        4.72      1.32 o 
  -3   9  10        3.96        2.99      1.35 o 
  -2   9  10        8.66       16.19      1.90 o 
  -1   9  10      128.89      135.28      5.48 o 
   0   9  10     1792.07     1758.50     18.94 o 
   1   9  10       23.17       29.66      2.13 o 
   2   9  10       21.88       18.09      1.73 o 
   3   9  10       78.50       96.45      2.95 o 
   4   9  10       46.98       49.41      2.54 o 
   5   9  10       47.05       59.18      2.65 o 
   6   9  10        5.27        5.29      1.53 o 
   7   9  10       39.86       33.81      3.17 o 
   8   9  10       41.62       45.97      4.46 o 
   9   9  10      104.74      123.69      5.48 o 
  10   9  10        0.28        3.18      2.25 o 
  11   9  10       40.68       53.98      5.10 o 
  -8  10  10        0.05        1.35      2.83 o 
  -7  10  10      662.66      699.65     16.83 o 
  -6  10  10       60.23       59.96      4.86 o 
  -5  10  10      291.86      268.74      8.93 o 
  -4  10  10       36.54       33.12      3.23 o 
  -3  10  10        2.41        2.15      2.04 o 
  -2  10  10      120.17      119.22      4.75 o 
  -1  10  10      901.40      876.53     14.83 o 
   0  10  10        0.46       -0.32      1.49 o 
   1  10  10      279.15      264.99      5.43 o 
   2  10  10     1316.95     1305.45     17.88 o 
   3  10  10        0.77        3.46      1.34 o 
   4  10  10        0.00       -0.07      1.27 o 
   5  10  10        7.85       10.87      1.94 o 
   6  10  10      291.13      318.92      7.23 o 
   7  10  10        0.01        0.09      1.78 o 
   8  10  10        6.26       10.45      2.43 o 
   9  10  10      195.34      189.88      6.75 o 
  10  10  10       39.78       32.02      3.68 o 
  11  10  10       48.22       46.26      4.91 o 
  -7  11  10       68.39       76.98      6.72 o 
  -6  11  10      195.11      210.11      9.49 o 
  -5  11  10       48.54       53.87      3.35 o 
  -4  11  10       80.51       87.59      4.07 o 
  -3  11  10      213.12      220.74      6.14 o 
  -2  11  10      176.34      169.13      5.37 o 
  -1  11  10       81.93       71.99      3.86 o 
   0  11  10      572.68      549.04     10.65 o 
   1  11  10     2546.61     2573.02     36.20 o 
   2  11  10       40.72       38.89      2.90 o 
   3  11  10      736.95      730.17     12.59 o 
   4  11  10       25.91       18.60      3.36 o 
   5  11  10      142.10      125.40      4.58 o 
   6  11  10        1.69        2.96      1.63 o 
   7  11  10        9.27        9.11      2.15 o 
   8  11  10      152.48      148.79      5.29 o 
   9  11  10       55.53       48.84      4.19 o 
  10  11  10       14.47       13.90      3.31 o 
  -6  12  10        2.01        2.35      3.17 o 
  -5  12  10       63.07       67.33      4.22 o 
  -4  12  10       17.00       13.31      2.61 o 
  -3  12  10      756.52      738.36     13.59 o 
  -2  12  10      781.39      802.09     18.61 o 
  -1  12  10       57.16       52.66      3.58 o 
   0  12  10      951.06      963.21     16.20 o 
   1  12  10        4.56        3.60      1.81 o 
   2  12  10        0.97        0.12      1.60 o 
   3  12  10       17.74       13.37      3.42 o 
   4  12  10        3.63       10.66      2.44 o 
   5  12  10        0.88        0.99      1.99 o 
   6  12  10       10.98        6.77      2.24 o 
   7  12  10       20.09       21.99      2.80 o 
   8  12  10       13.71       15.39      2.59 o 
   9  12  10       17.59        6.14      2.50 o 
  -5  13  10      388.40      405.42     12.63 o 
  -4  13  10       71.77       74.99      7.13 o 
  -3  13  10       98.34       87.55      4.86 o 
  -2  13  10        6.05        3.95      2.19 o 
  -1  13  10      226.87      223.80      7.00 o 
   0  13  10      103.71      104.13      4.35 o 
   1  13  10      103.55      112.75      4.24 o 
   2  13  10       11.48       12.20      3.52 o 
   3  13  10       18.49       23.96      5.14 o 
   4  13  10       19.75       14.07      4.43 o 
   5  13  10       87.83       91.18     13.34 o 
   6  13  10        7.44        9.72      3.61 o 
   7  13  10       67.22       65.77      6.28 o 
   8  13  10      494.24      495.73     16.02 o 
  -4  14  10        1.78        3.17      2.45 o 
  -3  14  10       20.86       14.57      2.72 o 
  -2  14  10      165.45      180.25      6.41 o 
  -1  14  10       60.67       60.98      3.99 o 
   0  14  10        9.54       11.35      3.18 o 
   1  14  10        4.11       -5.92      2.96 o 
   2  14  10      306.84      335.51     12.32 o 
   3  14  10        7.10        3.46      2.98 o 
   4  14  10       13.04       12.13      4.74 o 
   5  14  10       38.28       47.80      7.12 o 
   6  14  10       66.92       61.32      7.35 o 
  -1  15  10       24.28       26.45     10.01 o 
   0  15  10       22.50       23.56      5.49 o 
   1  15  10      175.06      179.05     11.56 o 
   2  15  10       15.31        7.45      4.40 o 
   3  15  10        8.63        6.47      4.40 o 
   4  15  10        0.32        5.29      4.52 o 
  -3 -13  11       28.79       30.57      3.85 o 
  -2 -13  11      108.80      102.64      5.77 o 
  -1 -13  11       92.50      104.24      5.90 o 
   0 -13  11        0.00        3.15      4.38 o 
   1 -13  11        9.26       10.45      2.67 o 
   2 -13  11       83.14       88.35      8.48 o 
   3 -13  11       25.15       33.74      4.19 o 
   4 -13  11      279.98      284.11     10.12 o 
   5 -13  11      121.67      135.13      7.44 o 
  -5 -12  11       61.80       59.96      4.37 o 
  -4 -12  11       96.63       92.86      5.16 o 
  -3 -12  11       88.82      102.22      5.46 o 
  -2 -12  11        7.01       10.95      2.68 o 
  -1 -12  11        0.64        0.78      3.24 o 
   0 -12  11        1.64        3.67      2.28 o 
   1 -12  11      100.25      100.74      5.77 o 
   2 -12  11        4.43        4.85      2.55 o 
   3 -12  11      219.22      192.02     23.26 o 
   4 -12  11      234.40      236.71      8.88 o 
   5 -12  11       15.40       21.39      3.47 o 
   6 -12  11       30.32       42.27      4.69 o 
   7 -12  11      142.69      134.18      7.19 o 
  -6 -11  11        0.28        2.43      2.02 o 
  -5 -11  11       19.22       14.70      2.54 o 
  -4 -11  11        0.05       -0.76      1.84 o 
  -3 -11  11       35.96       31.71      2.92 o 
  -2 -11  11      136.30      134.55      5.16 o 
  -1 -11  11       44.29       44.99      4.00 o 
   0 -11  11        9.28       10.37      2.45 o 
   1 -11  11      320.64      304.42      9.66 o 
   2 -11  11        9.41        9.59      2.51 o 
   3 -11  11      123.98      141.81     16.89 o 
   4 -11  11      499.06      492.23     13.11 o 
   5 -11  11     1044.46     1033.30     22.05 o 
   6 -11  11       13.26       15.84      3.33 o 
   7 -11  11      788.02      777.53     31.03 o 
   8 -11  11       87.23       97.23      5.37 o 
  -7 -10  11        9.40        7.38      3.98 o 
  -6 -10  11        4.71       -1.53      3.17 o 
  -5 -10  11       11.89        8.59      3.81 o 
  -4 -10  11       42.99       48.57      4.14 o 
  -3 -10  11      205.98      176.45      8.48 o 
  -2 -10  11       56.49       54.85      3.55 o 
  -1 -10  11      512.49      522.56     12.30 o 
   0 -10  11      488.33      444.34     11.22 o 
   1 -10  11      155.45      128.52      9.94 o 
   2 -10  11       11.71       14.24      2.66 o 
   3 -10  11       68.59       61.63      6.16 o 
   4 -10  11        0.10        4.53      2.03 o 
   5 -10  11      133.71      131.95      6.96 o 
   6 -10  11       61.91       74.75      5.70 o 
   7 -10  11       10.47       12.78      3.08 o 
   8 -10  11      358.03      342.53      9.11 o 
   9 -10  11      109.25       93.79      5.32 o 
  -8  -9  11      341.35      360.44      9.36 o 
  -7  -9  11        6.71        3.72      2.84 o 
  -6  -9  11      621.01      606.71     19.20 o 
  -5  -9  11      194.63      191.98      9.71 o 
  -4  -9  11      797.10      807.57     18.28 o 
  -3  -9  11      128.76      135.49      9.20 o 
  -2  -9  11        1.78       -0.30      1.94 o 
  -1  -9  11      245.60      235.89      6.41 o 
   0  -9  11        3.07        2.47      1.70 o 
   1  -9  11        3.04       -0.03      2.31 o 
   2  -9  11       57.39       43.89      6.30 o 
   3  -9  11      379.54      326.09     34.95 o 
   4  -9  11      140.63      155.14      6.45 o 
   5  -9  11      117.75      116.44      5.73 o 
   6  -9  11        4.81        1.27      1.53 o 
   7  -9  11        0.35        1.25      1.67 o 
   8  -9  11       28.30       26.59      3.06 o 
   9  -9  11      285.27      306.22      8.59 o 
  10  -9  11        7.69        2.18      2.51 o 
  -9  -8  11        1.83        4.33      2.51 o 
  -8  -8  11      158.10      155.89      8.98 o 
  -7  -8  11      488.84      503.24     16.87 o 
  -6  -8  11      763.49      757.87     17.36 o 
  -5  -8  11      900.16      911.16     16.85 o 
  -4  -8  11      437.70      416.85     11.47 o 
  -3  -8  11      684.68      665.27     15.44 o 
  -2  -8  11      713.23      711.43     12.56 o 
  -1  -8  11        6.08        9.53      1.86 o 
   0  -8  11      416.27      407.23      9.88 o 
   1  -8  11      208.15      208.56      7.38 o 
   2  -8  11      263.51      279.49     12.69 o 
   3  -8  11       37.99       22.52      2.82 o 
   4  -8  11      101.66       86.25      4.86 o 
   5  -8  11      346.99      334.54     29.87 o 
   6  -8  11      579.40      579.57     14.11 o 
   7  -8  11        7.08        4.97      1.84 o 
   8  -8  11        5.35        2.38      1.89 o 
   9  -8  11       53.65       69.44      4.57 o 
  10  -8  11       64.61       64.89      5.19 o 
  11  -8  11        2.42        3.93      2.62 o 
  -9  -7  11        8.31        7.86      2.60 o 
  -8  -7  11        0.92        3.92      2.60 o 
  -7  -7  11      137.69      129.56      8.00 o 
  -6  -7  11      693.26      709.60     20.49 o 
  -5  -7  11        3.46        5.96      2.09 o 
  -4  -7  11       72.92       76.17      4.27 o 
  -3  -7  11      427.87      460.77     10.27 o 
  -2  -7  11      387.35      373.02      7.57 o 
  -1  -7  11      106.60      112.23      4.54 o 
   0  -7  11        1.35       -0.45      1.43 o 
   1  -7  11      810.39      746.04     15.07 o 
   2  -7  11      179.40      173.89      5.95 o 
   3  -7  11      332.69      293.03     24.79 o 
   4  -7  11      312.55      299.21      8.93 o 
   5  -7  11      968.31      968.79     19.50 o 
   6  -7  11      792.84      758.69     16.61 o 
   7  -7  11      405.88      429.28      9.79 o 
   8  -7  11       27.82       33.03      3.16 o 
   9  -7  11       25.72       23.59      2.90 o 
  10  -7  11       21.19       23.52      3.39 o 
  11  -7  11      157.53      149.13      6.73 o 
 -10  -6  11        8.29        3.30      2.58 o 
  -9  -6  11      436.63      423.76     11.18 o 
  -8  -6  11       33.46       36.80      5.59 o 
  -7  -6  11      141.49      150.61      8.53 o 
  -6  -6  11       12.57       11.24      3.42 o 
  -5  -6  11        2.98        2.68      4.15 o 
  -4  -6  11      835.52      863.31     26.87 o 
  -3  -6  11      407.16      405.13      8.37 o 
  -2  -6  11       10.13       10.13      1.58 o 
  -1  -6  11      178.51      167.39      3.45 o 
   0  -6  11     1160.05     1174.86     14.47 o 
   1  -6  11      547.70      556.17      8.75 o 
   2  -6  11       99.12      107.49      3.96 o 
   3  -6  11     1071.70     1072.40     25.16 o 
   4  -6  11     1721.65     1698.59     35.20 o 
   5  -6  11      534.00      511.68     12.10 o 
   6  -6  11       62.37       67.18      3.52 o 
   7  -6  11      139.17      149.42      5.84 o 
   8  -6  11        6.75        5.40      2.52 o 
   9  -6  11       62.95       67.60      5.18 o 
  10  -6  11      174.10      176.10      6.90 o 
  11  -6  11      528.30      556.62     13.84 o 
  12  -6  11        2.84        1.73      2.03 o 
 -10  -5  11      165.61      175.77      7.41 o 
  -9  -5  11      162.59      182.54      8.30 o 
  -8  -5  11       10.57        7.02      3.80 o 
  -7  -5  11      155.08      142.04      5.12 o 
  -6  -5  11        0.68        8.89      4.02 o 
  -5  -5  11        0.06        2.07      4.01 o 
  -4  -5  11      162.22      174.30     15.19 o 
  -3  -5  11      388.98      420.90      9.48 o 
  -2  -5  11       23.14       29.11      2.33 o 
  -1  -5  11       60.76       92.61      2.24 o 
   0  -5  11       32.26       46.06      2.43 o 
   1  -5  11      337.93      373.22      6.42 o 
   2  -5  11      116.35      133.37      3.39 o 
   3  -5  11       26.88       25.61      3.93 o 
   4  -5  11      381.93      396.90      7.63 o 
   5  -5  11       32.89       31.18      2.68 o 
   6  -5  11        3.30        0.05      1.23 o 
   7  -5  11      123.42      115.03      4.42 o 
   8  -5  11      627.23      597.60     11.75 o 
   9  -5  11       65.57       62.00      3.91 o 
  10  -5  11      351.99      355.18     10.01 o 
  11  -5  11        3.62        4.11      1.88 o 
  12  -5  11      175.96      177.90      8.60 o 
 -10  -4  11       18.11       20.85      3.52 o 
  -9  -4  11       15.88       21.76      3.49 o 
  -8  -4  11      135.35      136.94      6.47 o 
  -7  -4  11      304.37      331.28     10.18 o 
  -6  -4  11       34.44       35.09      3.01 o 
  -5  -4  11       39.30       39.61      4.69 o 
  -4  -4  11     1260.17     1199.89     28.26 o 
  -3  -4  11      293.80      289.39      7.63 o 
  -2  -4  11      594.21      638.67      8.18 o 
  -1  -4  11      204.85      206.02      3.73 o 
   0  -4  11      418.75      351.33      6.51 o 
   1  -4  11      122.71      130.89      3.35 o 
   2  -4  11      161.43      183.96      4.77 o 
   3  -4  11        8.12        9.14      1.18 o 
   4  -4  11       81.93       66.70      2.49 o 
   5  -4  11      994.78     1035.85     13.80 o 
   6  -4  11      192.08      187.59      4.75 o 
   7  -4  11        1.62        0.76      1.18 o 
   8  -4  11      294.89      284.93      7.20 o 
   9  -4  11      332.43      309.35      7.79 o 
  10  -4  11       25.06       16.10      3.11 o 
  11  -4  11      105.73       91.18      3.55 o 
  12  -4  11      652.24      694.35     14.38 o 
 -11  -3  11        1.32        1.03      2.82 o 
 -10  -3  11       13.93       13.88      3.26 o 
  -9  -3  11      257.95      233.27      8.27 o 
  -8  -3  11      245.92      233.22     17.23 o 
  -7  -3  11      353.73      341.33     11.29 o 
  -6  -3  11        1.12        3.19      1.84 o 
  -5  -3  11      247.58      235.67      8.97 o 
  -4  -3  11       47.66       43.92      2.00 o 
  -3  -3  11       69.88       59.84      2.06 o 
  -2  -3  11      188.87      171.14      3.24 o 
  -1  -3  11      216.81      218.53      3.58 o 
   0  -3  11      445.57      481.48      6.79 o 
   1  -3  11       14.69       17.30      1.39 o 
   2  -3  11      106.67      114.68      2.98 o 
   3  -3  11        9.00        6.24      1.06 o 
   4  -3  11       60.59       64.60      2.46 o 
   5  -3  11        9.89       12.71      1.32 o 
   6  -3  11     1316.44     1307.49     16.60 o 
   7  -3  11       10.99       15.89      1.63 o 
   8  -3  11       17.84       15.76      1.66 o 
   9  -3  11      117.82      103.67      3.80 o 
  10  -3  11      315.64      359.77      6.91 o 
  11  -3  11       16.54       14.47      2.46 o 
  12  -3  11        3.48        3.01      2.00 o 
  13  -3  11        3.50       10.09      4.84 o 
 -11  -2  11        8.81       12.72      3.05 o 
 -10  -2  11       65.76       69.72      5.49 o 
  -9  -2  11       11.85       12.93      5.35 o 
  -8  -2  11      180.99      159.69      7.52 o 
  -7  -2  11       38.02       44.92      3.87 o 
  -6  -2  11       13.33        8.60      2.08 o 
  -5  -2  11        3.20        3.14      2.32 o 
  -4  -2  11        0.00        1.40      1.38 o 
  -3  -2  11        8.70        8.33      1.09 o 
  -2  -2  11        6.70        5.82      1.03 o 
  -1  -2  11       76.83       96.34      2.92 o 
   0  -2  11        4.50        8.56      1.11 o 
   1  -2  11       41.06       35.79      2.32 o 
   2  -2  11       88.36       83.10      3.52 o 
   3  -2  11      589.09      537.03      8.13 o 
   4  -2  11      129.90      115.60      2.78 o 
   5  -2  11      191.79      218.27      4.44 o 
   6  -2  11      731.17      715.15     10.22 o 
   7  -2  11        3.11       10.13      1.47 o 
   8  -2  11       56.48       79.22      2.92 o 
   9  -2  11      140.17      141.65      3.58 o 
  10  -2  11       19.10       15.98      2.09 o 
  11  -2  11      180.95      197.37      6.40 o 
  12  -2  11       16.18       14.78      2.58 o 
  13  -2  11        3.04        5.57      2.48 o 
 -11  -1  11        3.36        7.13      2.96 o 
 -10  -1  11      143.16      149.04      9.28 o 
  -9  -1  11       16.17       21.61      3.82 o 
  -8  -1  11        2.38        3.53      1.96 o 
  -7  -1  11       23.03       24.51      3.11 o 
  -6  -1  11       45.72       36.07      3.25 o 
  -5  -1  11      316.34      289.16      7.88 o 
  -4  -1  11       40.42       42.18      4.10 o 
  -3  -1  11     1615.03     1563.05     25.01 o 
  -2  -1  11      373.31      304.13      6.56 o 
  -1  -1  11       28.44       26.59      2.07 o 
   0  -1  11       22.68       44.23      2.53 o 
   1  -1  11      444.82      475.99      8.63 o 
   2  -1  11     1039.78     1154.95     17.02 o 
   3  -1  11      331.99      357.20      7.12 o 
   4  -1  11       58.07       67.12      3.12 o 
   5  -1  11       68.07       73.52      2.63 o 
   6  -1  11       17.99       16.33      1.53 o 
   7  -1  11        0.07        1.33      0.80 o 
   8  -1  11        5.35        3.35      1.16 o 
   9  -1  11        1.50        4.95      1.35 o 
  10  -1  11       14.79       17.03      2.16 o 
  11  -1  11      517.58      529.30     10.38 o 
  12  -1  11       65.84       55.86      4.08 o 
  13  -1  11      195.81      180.65      8.30 o 
 -11   0  11       20.03       18.74      4.40 o 
 -10   0  11       31.19       50.51      5.93 o 
  -9   0  11       88.36       77.63      5.97 o 
  -8   0  11        1.38        5.58      2.44 o 
  -7   0  11       60.70       69.69      8.76 o 
  -6   0  11       18.96       19.10      2.74 o 
  -5   0  11        0.03       -0.16      1.36 o 
  -4   0  11        0.00        0.30      1.75 o 
  -3   0  11       85.46      107.59      4.25 o 
  -2   0  11        0.11        1.23      1.06 o 
  -1   0  11       43.26       42.18      2.54 o 
   0   0  11       33.96       35.68      2.38 o 
   1   0  11       91.33       92.09      3.24 o 
   2   0  11      213.91      206.00      5.03 o 
   3   0  11      234.10      267.43      5.04 o 
   4   0  11       29.22       40.68      3.21 o 
   5   0  11     1259.68     1355.60     14.00 o 
   6   0  11       65.52       70.08      2.20 o 
   7   0  11      192.69      195.55      4.13 o 
   8   0  11      304.30      310.82      7.09 o 
   9   0  11        0.64        1.55      2.63 o 
  10   0  11      344.01      361.85      7.88 o 
  11   0  11        8.71       11.33      2.08 o 
  12   0  11       17.01       15.79      2.39 o 
  13   0  11       41.21       43.18      3.84 o 
 -11   1  11       12.37        1.92      4.74 o 
 -10   1  11       39.19        2.37      2.83 o 
  -9   1  11        0.84        5.92      3.34 o 
  -8   1  11       25.78       35.88      4.08 o 
  -7   1  11      112.19      108.97     11.10 o 
  -6   1  11      133.91      142.87     16.26 o 
  -5   1  11       11.50        5.38      4.19 o 
  -4   1  11      428.19      429.40     29.49 o 
  -3   1  11      108.52       99.16      4.21 o 
  -2   1  11     1602.31     1701.76     26.90 o 
  -1   1  11      403.22      386.44      9.06 o 
   0   1  11       67.29       53.42      3.01 o 
   1   1  11       46.31       42.06      2.87 o 
   2   1  11       77.64      103.95      2.61 o 
   3   1  11      347.72      347.71      5.70 o 
   4   1  11      208.84      201.73      6.39 o 
   5   1  11      160.79      174.24      3.50 o 
   6   1  11      108.97      106.35      2.72 o 
   7   1  11      156.39      140.33      3.46 o 
   8   1  11       25.96       30.53      2.34 o 
   9   1  11      389.76      416.28      8.42 o 
  10   1  11       26.47       23.08      2.41 o 
  11   1  11       95.29       97.94      4.12 o 
  12   1  11       11.48        9.73      2.13 o 
  13   1  11      370.59      427.91     11.94 o 
 -11   2  11       90.08       81.23     10.40 o 
 -10   2  11       39.62       48.56      8.14 o 
  -9   2  11      126.64      135.47      8.74 o 
  -8   2  11       73.04       65.82      6.64 o 
  -7   2  11     1030.17      592.74     23.18 o 
  -6   2  11        7.66        3.05      1.99 o 
  -5   2  11      834.98      796.12     31.98 o 
  -4   2  11       32.97       25.47      5.77 o 
  -3   2  11       91.21       91.01      5.46 o 
  -2   2  11        0.50        3.15      1.39 o 
  -1   2  11      255.23      232.29      5.68 o 
   0   2  11       27.23       21.56      1.93 o 
   1   2  11      173.05      182.79      5.83 o 
   2   2  11      354.65      365.86      7.89 o 
   3   2  11      168.13      155.40      3.14 o 
   4   2  11       18.58       10.79      1.12 o 
   5   2  11      160.28      159.41      3.58 o 
   6   2  11      368.32      397.71      5.96 o 
   7   2  11       35.55       29.09      1.90 o 
   8   2  11       11.78       10.20      2.08 o 
   9   2  11        2.96        1.56      1.41 o 
  10   2  11      192.43      185.80      5.40 o 
  11   2  11        0.39        0.71      1.66 o 
  12   2  11       52.14       52.13      3.43 o 
  13   2  11       38.57       33.74      4.26 o 
 -11   3  11      109.18      113.53     12.77 o 
 -10   3  11      125.63      118.86      9.43 o 
  -9   3  11       45.67       46.14     10.06 o 
  -8   3  11       19.30       19.35      3.71 o 
  -7   3  11       20.15       15.09      3.36 o 
  -6   3  11       88.34      107.67      5.66 o 
  -5   3  11        0.27        1.02      2.23 o 
  -4   3  11       27.92       37.86      3.71 o 
  -3   3  11      131.48      127.51      4.40 o 
  -2   3  11      382.87      392.42     10.49 o 
  -1   3  11      634.98      637.56      9.61 o 
   0   3  11      210.27      208.57      4.44 o 
   1   3  11      155.80      177.82      4.04 o 
   2   3  11      139.76      118.08      2.64 o 
   3   3  11        2.91        0.82      0.72 o 
   4   3  11        2.81        3.15      0.89 o 
   5   3  11       85.42       84.47      2.66 o 
   6   3  11       99.94       92.07      3.98 o 
   7   3  11        4.41        4.42      1.63 o 
   8   3  11       62.60       68.24      4.38 o 
   9   3  11       20.58       26.01      4.87 o 
  10   3  11       53.88       45.88      3.98 o 
  11   3  11       85.88       97.21      4.21 o 
  12   3  11       51.63       56.72      6.92 o 
  13   3  11       46.10       35.26      4.98 o 
 -10   4  11       37.02       35.92      4.61 o 
  -9   4  11      157.21      167.24      7.66 o 
  -8   4  11       63.92       61.79      5.33 o 
  -7   4  11      798.87      763.84     17.65 o 
  -6   4  11        0.06        3.58      2.08 o 
  -5   4  11       58.22       68.61      5.00 o 
  -4   4  11        8.10        3.87      1.77 o 
  -3   4  11       54.28       63.25      3.71 o 
  -2   4  11        4.65        3.38      1.16 o 
  -1   4  11       40.38       45.15      2.41 o 
   0   4  11      120.47      138.99      3.62 o 
   1   4  11        4.85        7.77      0.85 o 
   2   4  11       37.09       57.11      2.13 o 
   3   4  11        1.01        0.37      0.78 o 
   4   4  11      129.74      133.11      3.33 o 
   5   4  11       59.57       57.57      2.35 o 
   6   4  11      249.68      269.94      6.19 o 
   7   4  11      247.99      224.66      5.82 o 
   8   4  11      165.42      149.37      5.43 o 
   9   4  11      165.60      172.24      5.09 o 
  10   4  11       40.31       39.03      3.91 o 
  11   4  11       42.03       48.11      3.10 o 
  12   4  11      124.89      129.16      6.38 o 
  13   4  11       30.00       21.84      3.69 o 
 -10   5  11        0.06        6.03      3.55 o 
  -9   5  11       75.19       75.53      6.17 o 
  -8   5  11       39.07       61.70      5.34 o 
  -7   5  11       12.85       16.37      3.63 o 
  -6   5  11       25.49       29.75      3.83 o 
  -5   5  11       59.76       61.68      6.09 o 
  -4   5  11       16.80       18.05      2.26 o 
  -3   5  11        0.20        1.54      1.30 o 
  -2   5  11       22.16       18.69      1.96 o 
  -1   5  11      103.40       84.89      3.03 o 
   0   5  11       60.65       54.76      1.81 o 
   1   5  11      156.32      150.30      3.26 o 
   2   5  11        0.00        0.68      0.76 o 
   3   5  11       42.88       46.41      2.14 o 
   4   5  11       49.40       58.01      2.37 o 
   5   5  11      337.36      318.09      6.82 o 
   6   5  11      251.88      252.65      7.91 o 
   7   5  11      450.22      461.41      8.92 o 
   8   5  11       42.03       34.76      2.60 o 
   9   5  11       81.92       84.59      3.78 o 
  10   5  11       25.37       20.70      2.33 o 
  11   5  11       34.61       34.58      4.00 o 
  12   5  11        8.37       10.24      3.54 o 
  13   5  11       10.37        9.74      3.21 o 
 -10   6  11        8.25        9.84      3.40 o 
  -9   6  11      424.03      420.61     13.15 o 
  -8   6  11        0.31        3.70      2.58 o 
  -7   6  11      244.19      228.84      7.03 o 
  -6   6  11       36.10       39.70      3.36 o 
  -5   6  11       44.40       36.32      3.15 o 
  -4   6  11        0.12        1.64      1.52 o 
  -3   6  11      385.35      382.37      8.53 o 
  -2   6  11      138.12      132.07      4.46 o 
  -1   6  11      352.21      317.95      5.22 o 
   0   6  11       75.20       86.77      2.41 o 
   1   6  11       28.71       30.41      1.71 o 
   2   6  11     1530.49     1667.43     19.07 o 
   3   6  11       11.48       11.29      1.43 o 
   4   6  11       18.61       29.06      2.32 o 
   5   6  11      516.29      520.77     17.02 o 
   6   6  11      321.22      320.68      7.93 o 
   7   6  11       75.48       64.33      3.46 o 
   8   6  11       40.95       42.40      2.85 o 
   9   6  11      130.21      129.17      6.23 o 
  10   6  11       18.58       18.21      3.13 o 
  11   6  11      116.75      116.51      6.14 o 
  12   6  11       49.15       45.66      4.66 o 
  -9   7  11       20.11       16.77      3.06 o 
  -8   7  11      143.80      137.25      6.00 o 
  -7   7  11      149.81      156.57      9.34 o 
  -6   7  11      272.40      266.14      8.91 o 
  -5   7  11      146.82      127.44      5.12 o 
  -4   7  11      206.36      219.48      7.87 o 
  -3   7  11      349.34      382.07      8.75 o 
  -2   7  11        9.90        6.90      1.17 o 
  -1   7  11      148.99      151.96      3.76 o 
   0   7  11       25.12       25.63      1.62 o 
   1   7  11        5.94        2.19      0.88 o 
   2   7  11        0.56        0.71      0.88 o 
   3   7  11       65.92       57.25      2.99 o 
   4   7  11       41.28       43.76      4.61 o 
   5   7  11      311.63      304.22      7.70 o 
   6   7  11        3.27        4.18      1.64 o 
   7   7  11        8.44       12.01      2.10 o 
   8   7  11     1289.28     1257.01     19.48 o 
   9   7  11       53.59       55.57      4.50 o 
  10   7  11      288.45      295.45      9.34 o 
  11   7  11        3.75        4.47      2.84 o 
  12   7  11       49.20       60.93      5.36 o 
  -9   8  11      176.91      166.16      6.71 o 
  -8   8  11      292.88      279.71      8.59 o 
  -7   8  11        1.80        0.79      1.60 o 
  -6   8  11      302.08      313.50      8.56 o 
  -5   8  11       18.62       15.00      3.67 o 
  -4   8  11     1143.34     1202.71     20.32 o 
  -3   8  11      137.57      134.75      5.06 o 
  -2   8  11      944.62      949.79     13.95 o 
  -1   8  11       29.56       30.83      2.24 o 
   0   8  11      896.70      906.46     11.83 o 
   1   8  11        3.57        1.75      0.91 o 
   2   8  11     1075.01     1061.36     16.74 o 
   3   8  11       84.60       70.93      5.47 o 
   4   8  11      100.39      109.71      4.51 o 
   5   8  11      174.42      147.67      8.31 o 
   6   8  11       43.88       37.94      3.09 o 
   7   8  11      496.68      443.82     10.97 o 
   8   8  11        0.20        0.34      2.32 o 
   9   8  11       24.17       39.99      4.83 o 
  10   8  11      151.60      163.60      8.19 o 
  11   8  11      166.52      173.02      7.47 o 
  12   8  11       12.61       10.79      3.53 o 
  -8   9  11       56.71       46.56      4.94 o 
  -7   9  11      343.62      328.45     10.55 o 
  -6   9  11        7.65        9.73      2.33 o 
  -5   9  11      264.87      246.20      7.48 o 
  -4   9  11        1.07        2.84      1.94 o 
  -3   9  11      346.81      325.98      6.68 o 
  -2   9  11        0.79        0.66      1.36 o 
  -1   9  11      171.61      183.27      5.20 o 
   0   9  11      319.56      311.96      7.14 o 
   1   9  11      676.86      705.77     12.43 o 
   2   9  11      249.54      263.90      6.41 o 
   3   9  11      161.21      152.81      4.67 o 
   4   9  11        3.01       -2.39      3.27 o 
   5   9  11        5.05        8.20      2.39 o 
   6   9  11     1397.58     1329.81     23.03 o 
   7   9  11      113.20      119.42     12.76 o 
   8   9  11       46.94       61.24      5.71 o 
   9   9  11        0.05       -2.86      2.67 o 
  10   9  11       85.90       93.00      9.80 o 
  11   9  11       43.18       48.23      5.77 o 
  -8  10  11        0.71        1.10      3.52 o 
  -7  10  11        0.10        1.34      2.71 o 
  -6  10  11       39.26       43.95      5.45 o 
  -5  10  11       30.01       27.95      4.86 o 
  -4  10  11        4.48        7.12      3.19 o 
  -3  10  11       94.23      101.39      4.02 o 
  -2  10  11      146.38      152.77      4.83 o 
  -1  10  11      220.09      225.44      6.07 o 
   0  10  11      101.65      104.19      4.25 o 
   1  10  11       57.71       59.66      3.54 o 
   2  10  11      102.22       95.38      3.99 o 
   3  10  11     1718.99     1707.50     28.75 o 
   4  10  11       18.53       13.70      2.31 o 
   5  10  11      256.30      212.94      6.52 o 
   6  10  11        2.05        1.76      2.36 o 
   7  10  11       13.33       15.27      3.42 o 
   8  10  11       49.29       48.06      5.43 o 
   9  10  11      115.74      119.79      9.39 o 
  10  10  11       86.24       89.11      7.27 o 
  -7  11  11        0.17        6.51      2.74 o 
  -6  11  11        7.20        9.06      3.30 o 
  -5  11  11      247.67      220.14      8.34 o 
  -4  11  11       54.03       56.80      3.43 o 
  -3  11  11       87.42       90.50      5.34 o 
  -2  11  11        7.20        7.42      1.93 o 
  -1  11  11      236.74      227.32      6.34 o 
   0  11  11     2240.77     2291.75     33.04 o 
   1  11  11       18.08       23.46      2.59 o 
   2  11  11      142.66      128.48      4.63 o 
   3  11  11       17.36       14.78      2.39 o 
   4  11  11       60.74       56.10      4.42 o 
   5  11  11      114.52      108.45      6.69 o 
   6  11  11        0.04        5.39      2.86 o 
   7  11  11       26.64       24.90      4.17 o 
   8  11  11      512.11      511.42     15.90 o 
   9  11  11        8.51        5.30      3.41 o 
  -6  12  11        0.11       -1.54      5.20 o 
  -5  12  11        7.99        7.08      5.67 o 
  -4  12  11       49.29       51.75      3.93 o 
  -3  12  11      590.59      589.64     11.70 o 
  -2  12  11        0.43        0.32      1.82 o 
  -1  12  11       20.06       21.27      2.76 o 
   0  12  11       92.20       90.27      4.31 o 
   1  12  11      528.18      567.47     11.07 o 
   2  12  11       49.12       44.74      3.59 o 
   3  12  11      262.45      249.19      7.11 o 
   4  12  11        6.66        5.21      3.14 o 
   5  12  11      419.74      426.05     13.97 o 
   6  12  11      218.93      193.44      9.20 o 
   7  12  11        1.78        7.46      3.22 o 
   8  12  11       46.17       46.43      5.62 o 
  -4  13  11      254.86      259.78      7.87 o 
  -3  13  11      157.84      143.59      5.78 o 
  -2  13  11        5.44        5.13      2.70 o 
  -1  13  11       17.12       21.17      3.12 o 
   0  13  11       16.51       22.18      2.66 o 
   1  13  11       21.27       23.68      2.86 o 
   2  13  11      121.01      134.83      7.56 o 
   3  13  11       20.47       23.47      4.13 o 
   4  13  11        1.64        3.80      3.22 o 
   5  13  11       37.28       40.64      5.22 o 
   6  13  11        1.19        3.35      5.27 o 
   7  13  11      347.70      335.89     18.74 o 
  -3  14  11       43.44       41.22      3.86 o 
  -2  14  11       37.28       44.73      3.86 o 
  -1  14  11       32.56       28.18      3.24 o 
   0  14  11       13.15        9.43      2.45 o 
   1  14  11      280.42      290.81     14.35 o 
   2  14  11        7.01        6.53      3.30 o 
   3  14  11       53.75       44.78      5.43 o 
   4  14  11       56.03       55.10      6.20 o 
   5  14  11        4.72        2.88      3.28 o 
  -1 -13  12       25.16       29.31      3.77 o 
   0 -13  12       59.78       54.78      5.00 o 
   1 -13  12       70.39       59.05      8.76 o 
   2 -13  12       10.97       13.00      3.10 o 
   3 -13  12        6.23        5.71      2.23 o 
  -4 -12  12       38.33       42.44      3.91 o 
  -3 -12  12       94.94       99.07      8.17 o 
  -2 -12  12       94.90       97.26      5.54 o 
  -1 -12  12      103.30      104.10      5.64 o 
   0 -12  12      175.84      156.63     12.87 o 
   1 -12  12       10.08        7.60      2.33 o 
   2 -12  12       98.83       99.03      5.75 o 
   3 -12  12      116.86      111.29      8.12 o 
   4 -12  12        1.84        3.58      2.54 o 
   5 -12  12      164.03      177.13      7.86 o 
   6 -12  12        0.12        4.12      3.02 o 
  -5 -11  12       32.82       34.44      6.89 o 
  -4 -11  12       71.12       72.61      4.42 o 
  -3 -11  12       45.52       48.62      3.66 o 
  -2 -11  12       41.43       42.19      3.59 o 
  -1 -11  12       19.25       23.68      4.38 o 
   0 -11  12        2.21        0.94      2.04 o 
   1 -11  12       46.21       44.26      4.20 o 
   2 -11  12       34.88       30.01      3.61 o 
   3 -11  12      166.77      158.81      6.87 o 
   4 -11  12        7.15       13.25      2.92 o 
   5 -11  12       31.73       34.66      6.38 o 
   6 -11  12      442.47      427.32     12.65 o 
   7 -11  12       39.07       45.20      7.33 o 
  -6 -10  12        0.36        1.21      3.19 o 
  -5 -10  12       31.52       37.33      5.50 o 
  -4 -10  12        0.76        3.55      1.55 o 
  -3 -10  12        0.15       -0.64      2.49 o 
  -2 -10  12        4.11       -0.02      1.71 o 
  -1 -10  12      640.53      643.66     14.39 o 
   0 -10  12       47.73       40.91      4.24 o 
   1 -10  12      251.88      240.60      7.98 o 
   2 -10  12        6.23        7.63      2.27 o 
   3 -10  12      218.20      225.83      8.02 o 
   4 -10  12        1.78       -1.30      2.14 o 
   5 -10  12        2.32       10.05      2.66 o 
   6 -10  12        8.80        4.48      2.57 o 
   7 -10  12        0.81        1.84      2.49 o 
   8 -10  12       24.82       27.99      3.30 o 
  -7  -9  12        3.13       11.87      4.16 o 
  -6  -9  12        4.40        6.94      3.88 o 
  -5  -9  12      478.20      466.91     15.86 o 
  -4  -9  12      140.31      130.04      6.69 o 
  -3  -9  12       13.83       14.49      2.12 o 
  -2  -9  12       65.47       68.50      3.87 o 
  -1  -9  12      245.45      244.29      7.34 o 
   0  -9  12      320.34      316.63      8.81 o 
   1  -9  12        7.90        2.52      2.51 o 
   2  -9  12       88.27       80.61      6.17 o 
   3  -9  12      262.67      252.85     11.35 o 
   4  -9  12      215.44      215.82      7.67 o 
   5  -9  12      183.78      186.39      7.33 o 
   6  -9  12      437.12      455.67     14.58 o 
   7  -9  12       27.70       26.31      3.65 o 
   8  -9  12        5.97        7.76      2.32 o 
   9  -9  12      354.53      368.68      9.68 o 
  -8  -8  12        0.13       -3.42      3.17 o 
  -7  -8  12       96.51       98.68     12.66 o 
  -6  -8  12      496.39      520.09     13.64 o 
  -5  -8  12      359.45      380.25      9.64 o 
  -4  -8  12      959.81      989.69     20.96 o 
  -3  -8  12       13.36       12.11      4.55 o 
  -2  -8  12      259.21      254.62      6.26 o 
  -1  -8  12      669.48      697.54     12.69 o 
   0  -8  12      380.42      378.09      9.55 o 
   1  -8  12      212.25      249.83     11.67 o 
   2  -8  12        2.51        4.09      1.65 o 
   3  -8  12      344.86      334.63      9.39 o 
   4  -8  12      164.30      157.30      6.27 o 
   5  -8  12       45.82       53.16      5.70 o
[truncated: 156,702 more chars]
